# Supplementary material for: Proteomic Tissue-Based Classifier for Early Prediction of Prostate Cancer Progression
Source: Cancers (Basel). 2020 May 17;12(5):1268. doi: 10.3390/cancers12051268 (PMC7281161; doi:10.3390/cancers12051268)
Supplement: Supplementary file 1 [file cancers-12-01268-s001.zip]

Archive with 2 entries (2 files):
- cancers-797182 supplementary final.docx
- cancers-797182_Table S2-S8_050720.xlsx
