# Supplementary material for: Proteomic Tissue-Based Classifier for Early Prediction of Prostate Cancer Progression
Source: Cancers (Basel). 2020 May 17;12(5):1268. doi: 10.3390/cancers12051268 (PMC7281161; doi:10.3390/cancers12051268)
Supplement: Supplementary file 1 [file cancers-12-01268-s001.zip › cancers-797182_Table S2-S8_050720.xlsx]

## Sheet: Table S2
Protein Annotation in Skyline	Peptide Sequence	Gene Name	UniProt Entry ID	UniProt Entry Name	Detected by LC-SRM	Detectable by PRISM-SRM
AKT1	DEVAHTLTENR	AKT1	P31749	AKT1_HUMAN	NO	YES
AKT1	FYGAEIVSALDYLHSEK	AKT1	P31749	AKT1_HUMAN	YES	YES
AMACR	LQLGPEILQR	AMACR	Q9UHK6	AMACR_HUMAN	YES	YES
AMACR	LSGFGQSGSFCR	AMACR	Q9UHK6	AMACR_HUMAN	YES	YES
ANXA2	GLGTDEDSLIEIICSR	ANXA2	P07355	ANXA2_HUMAN	YES	YES
ANXA2	SLYYYIQQDTK	ANXA2	P07355	ANXA2_HUMAN	YES	YES
ANDR	ALLLFSIIPVDGLK	AR	P10275	ANDR_HUMAN	NO	YES
ANDR	MLYFAPDLVFNEYR	AR	P10275	ANDR_HUMAN	NO	YES
AURKA	VEFTFPDFVTEGAR	AURKA	O14965	AURKA_HUMAN	NO	NO
AURKA	VLCPSNSSQR	AURKA	O14965	AURKA_HUMAN	NO	NO
BRAF	AGFQTEDFSLYACASPK	BRAF	P15056	BRAF_HUMAN	NO	YES
BRAF	LTQEHIEALLDK	BRAF	P15056	BRAF_HUMAN	NO	YES
CAMKK2	SFGNPFEGSR	CAMKK2	Q96RR4	KKCC2_HUMAN	NO	YES
CAMKK2	SLSAPGNLLTK	CAMKK2	Q96RR4	KKCC2_HUMAN	YES	YES
CCND1	AEETCAPSVSYFK	CCND1	P24385	CCND1_HUMAN	NO	YES
CCND1	AYPDANLLNDR	CCND1	P24385	CCND1_HUMAN	NO	YES
CDN1A	DCDALMAGCIQEAR	CDN1A	P38936	CDN1A_HUMAN	NO	NO
CDN1A	LFGPVDSEQLSR	CDN1A	P38936	CDN1A_HUMAN	NO	YES
CRISP3	WANQCNYR	CRISP3	P54108	CRIS3_HUMAN	NO	YES
CRISP3	YEDLYSNCK	CRISP3	P54108	CRIS3_HUMAN	NO	YES
EGFR	LTQLGTFEDHFLSLQR	EGFR	P00533	EGFR_HUMAN	YES	YES
EGFR	NLQEILHGAVR	EGFR	P00533	EGFR_HUMAN	NO	YES
ERG8	ALSHVIQR	ERG	P11308-6	ERG_HUMAN Isoform 8	NO	NO
ERG_pan	HMPPPNMTTNER	ERG	P11308	ERG_HUMAN	NO	NO
ERG_pan	ITTRPDLPYEPPR	ERG	P11308	ERG_HUMAN	NO	YES
ERG8	ITTRPGTK	ERG	P11308-6	ERG_HUMAN Isoform 8	NO	NO
ERG_pan	MECNPSQVNGSR	ERG	P11308	ERG_HUMAN	NO	NO
ERG_pan	MVGSPDTVGMNYGSYMEEK	ERG	P11308	ERG_HUMAN	NO	NO
ERG_pan	NTDLPYEPPR	ERG	P11308	ERG_HUMAN	NO	YES
ERG_pan	TEMTASSSSDYGQTSK	ERG	P11308	ERG_HUMAN	NO	NO
ERG_pan	VIVPADPTLWSTDHVR	ERG	P11308	ERG_HUMAN	YES	YES
ETV1	FSYGEK	ETV1	P50549	ETV1_HUMAN	NO	YES
ETV1	LIEPEEVAR	ETV1	P50549	ETV1_HUMAN	NO	YES
ETV1	QEGFLAHPSR	ETV1	P50549	ETV1_HUMAN	NO	YES
EZH2	AIQTGEELFFDYR	EZH2	Q15910	EZH2_HUMAN	NO	NO
EZH2	IQPVHILTSVSSLR	EZH2	Q15910	EZH2_HUMAN	NO	NO
FGFR1	IGPDNLPYVQILK	FGFR1	P11362	FGFR1_HUMAN	NO	YES
FGFR1	VYSDPQPHIQWLK	FGFR1	P11362	FGFR1_HUMAN	NO	NO
FOLH1	GVILYSDPADYFAPGVK	FOLH1	Q04609	FOLH1_HUMAN	YES	YES
FOLH1	TYSVSFDSLFSAVK	FOLH1	Q04609	FOLH1_HUMAN	YES	YES
HIF1A	SPNVLSVALSQR	HIF1A	Q16665	HIF1A_HUMAN	NO	YES
HIF1A	SSADPALNQEVALK	HIF1A	Q16665	HIF1A_HUMAN	NO	YES
HXC6	HFSTYGAAVAQNR	HOXC6	P09630	HXC6_HUMAN	NO	NO
HXC6	IYSTPFYSPQENVVFSSSR	HOXC6	P09630	HXC6_HUMAN	NO	NO
HPN	ALTHSELDVR	HPN	P05981	HEPS_HUMAN	NO	YES
HPN	LLEVISVCDCPR	HPN	P05981	HEPS_HUMAN	NO	YES
HSPB1	LATQSNEITIPVTFESR	HSPB1	P04792	HSPB1_HUMAN	YES	YES
HSPB1	LFDQAFGLPR	HSPB1	P04792	HSPB1_HUMAN	YES	YES
KLK11	LLCGATLIAPR	KLK11	Q9UBX7	KLK11_HUMAN	YES	YES
KLK11	WLLTAAHCLKPR	KLK11	Q9UBX7	KLK11_HUMAN	NO	YES
KLK2	NSQVWLGR	KLK2	P20151	KLK2_HUMAN	YES	YES
KLK2	SLQCVSLHLLSNDMCAR	KLK2	P20151	KLK2_HUMAN	YES	YES
PSA	IVGGWECEK	KLK3	P07288	KLK3_HUMAN	YES	YES
PSA	LSEPAELTDAVK	KLK3	P07288	KLK3_HUMAN	YES	YES
MMP2	AFQVWSDVTPLR	MMP2	P08253	MMP2_HUMAN	YES	YES
MMP2	VDAAFNWSK	MMP2	P08253	MMP2_HUMAN	NO	YES
MMP9	FQTFEGDLK	MMP9	P14780	MMP9_HUMAN	NO	YES
MMP9	LGLGADVAQVTGALR	MMP9	P14780	MMP9_HUMAN	NO	YES
MUC1	DISEMFLQIYK	MUC1	P15941	MUC1_HUMAN	YES	YES
MUC1	NYGQLDIFPAR	MUC1	P15941	MUC1_HUMAN	NO	YES
MUC6	GVLLWGWR	MUC6	Q6W4X9	MUC6_HUMAN	NO	YES
MUC6	VYHLPYYEACVR	MUC6	Q6W4X9	MUC6_HUMAN	NO	YES
MYC	ATAYILSVQAEEQK	MYC	P01106	MYC_HUMAN	NO	NO
MYC	SGLCSPSYVAVTPFSLR	MYC	P01106	MYC_HUMAN	NO	NO
MYCN	ATEYVHSLQAEEHQLLLEK	MYCN	P04198	MYCN_HUMAN	NO	NO
MYCN	FELLPTPPLSPSR	MYCN	P04198	MYCN_HUMAN	NO	NO
MYO6	IVEANPLLEAFGNAK	MYO6	Q9UM54	MYO6_HUMAN	YES	YES
MYO6	TVYSHLFDHVVNR	MYO6	Q9UM54	MYO6_HUMAN	YES	YES
NCOA2	LLQDSSSPVDLAK	NCOA2	Q15596	NCOA2_HUMAN	NO	YES
NCOA2	NFDGLEEIDR	NCOA2	Q15596	NCOA2_HUMAN	NO	YES
NPY	HYINLITR	NPY	P01303	NPY_HUMAN	YES	YES
NPY	SSPETLISDLLMR	NPY	P01303	NPY_HUMAN	YES	YES
DCOR	FEEITGVINPALDK	ODC1	P11926	DCOR_HUMAN	NO	YES
DCOR	YYSSSIWGPTCDGLDR	ODC1	P11926	DCOR_HUMAN	NO	NO
O51E2	FGNSLHPIVR	OR51E2	Q9H255	O51E2_HUMAN	NO	YES
O51E2	TVLQLPSK	OR51E2	Q9H255	O51E2_HUMAN	NO	YES
PGFRB	ELDIFGLNPADESTR	PDGFRB	P09619	PGFRB_HUMAN	NO	YES
PGFRB	VVEGTAYGLSR	PDGFRB	P09619	PGFRB_HUMAN	NO	YES
PK3CA	LINLTDILK	PIK3CA	P42336	PK3CA_HUMAN	YES	YES
PK3CA	YEQYLDNLLVR	PIK3CA	P42336	PK3CA_HUMAN	NO	YES
PAFA	IPQPLFFINSEYFQYPANIIK	PLA2G7	Q13093	PAFA_HUMAN	NO	NO
PAFA	YPLVVFSHGLGAFR	PLA2G7	Q13093	PAFA_HUMAN	NO	NO
RAF1	TISNGFGFK	RAF1	P04049	RAF1_HUMAN	NO	YES
RAF1	VVDPTPEQFQAFR	RAF1	P04049	RAF1_HUMAN	NO	YES
SERPINI1	ALGITEIFIK	SERPINI1	Q99574	NEUS_HUMAN	YES	YES
SERPINI1	NGEEFSFLK	SERPINI1	Q99574	NEUS_HUMAN	NO	YES
SMAD4	GFPHVIYAR	SMAD4	Q13485	SMAD4_HUMAN	NO	YES
SMAD4	YCQYAFDLK	SMAD4	Q13485	SMAD4_HUMAN	NO	YES
SPRC	APLIPMEHCTTR	SPARC	P09486	SPRC_HUMAN	NO	YES
SPRC	LEAGDHPVELLAR	SPARC	P09486	SPRC_HUMAN	YES	YES
SPINK1	CYNELNGCTK	SPINK1	P00995	ISK1_HUMAN	NO	YES
SPINK1	QTSILIQK	SPINK1	P00995	ISK1_HUMAN	NO	YES
OSTP	AIPVAQDLNAPSDWDSR	SPP1	P10451	OSTP_HUMAN	NO	NO
OSTP	YPDAVATWLNPDPSQK	SPP1	P10451	OSTP_HUMAN	NO	NO
STAT3	FPELNYQLK	STAT3	P40763	STAT3_HUMAN	NO	YES
STAT3	GLSIEQLTTLAEK	STAT3	P40763	STAT3_HUMAN	YES	YES
TFF3	IPGVPWCFKPLQEAECTF	TFF3	Q07654	TFF3_HUMAN	NO	YES
TFF3	VDCGYPHVTPK	TFF3	Q07654	TFF3_HUMAN	YES	YES
TGFB1	EAVPEPVLLSR	TGFB1	P01137	TGFB1_HUMAN	NO	YES
TGFB1	GGEIEGFR	TGFB1	P01137	TGFB1_HUMAN	NO	YES
TMPS2	VLLIETQR	TMPRSS2	O15393	TMPS2_HUMAN	NO	YES
TMPS2	VLTQASNPVVCTQPK	TMPRSS2	O15393	TMPS2_HUMAN	YES	YES
P53	CSDSDGLAPPQHLIR	TP53	P04637	P53_HUMAN	NO	YES
P53	LGFLHSGTAK	TP53	P04637	P53_HUMAN	NO	YES
TPM2	HIAEDSDRKYEEVAR	TPM2	P07951	TPM2_HUMAN	NO	NO
TPM2	QLEEEQQALQK	TPM2	P07951	TPM2_HUMAN	NO	NO
TWST1	MASCSYVAHER	TWIST1	Q15672	TWST1_HUMAN	NO	NO
TWST1	YIDFLYQVLQSDELDSK	TWIST1	Q15672	TWST1_HUMAN	NO	NO
VEGFA	FMDVYQR	VEGFA	P15692	VEGFA_HUMAN	NO	YES
VEGFA	HLFVQDPQTCK	VEGFA	P15692	VEGFA_HUMAN	NO	NO

## Sheet: Table S3
Protein Annotation in Skyline	Peptide Sequence	Isotope Labeling Type	Precursor m/z	Precursor Charge	Product m/z	Product Charge	Fragment Ion Type	Collision Energy	Fraction No. in Configuration #1	LC-SRM Retention Time in Configuration #1	Fraction No. in Configuration #2	LC-SRM Retention Time in Configuration #2
AKT1	DEVAHTLTENR	Light	428.877	3	733.384	1	y6	20	6	24.1
AKT1	DEVAHTLTENR	Light	428.877	3	632.336	1	y5	20	6	24.1
AKT1	DEVAHTLTENR	Light	428.877	3	520.778	2	y9	12	6	24.1
AKT1	DEVAHTLTENR	Heavy	432.214	3	743.392	1	y6	20	6	24.1
AKT1	DEVAHTLTENR	Heavy	432.214	3	642.345	1	y5	20	6	24.1
AKT1	DEVAHTLTENR	Heavy	432.214	3	525.782	2	y9	12	6	24.1
AKT1	FYGAEIVSALDYLHSEK	Light	647.991	3	1162.57	1	y10	20	10	56.1
AKT1	FYGAEIVSALDYLHSEK	Light	647.991	3	897.949	2	y16	17	10	56.1
AKT1	FYGAEIVSALDYLHSEK	Light	647.991	3	816.417	2	y15	16	10	56.1
AKT1	FYGAEIVSALDYLHSEK	Heavy	650.663	3	1170.59	1	y10	20	10	56.1
AKT1	FYGAEIVSALDYLHSEK	Heavy	650.663	3	901.956	2	y16	17	10	56.1
AKT1	FYGAEIVSALDYLHSEK	Heavy	650.663	3	820.425	2	y15	16	10	56.1
AMACR	LQLGPEILQR	Light	583.848	2	925.547	1	y8	20	18	42.8
AMACR	LQLGPEILQR	Light	583.848	2	812.462	1	y7	20	18	42.8
AMACR	LQLGPEILQR	Light	583.848	2	755.441	1	y6	20	18	42.8
AMACR	LQLGPEILQR	Heavy	588.852	2	935.555	1	y8	20	18	42.8
AMACR	LQLGPEILQR	Heavy	588.852	2	822.471	1	y7	20	18	42.8
AMACR	LQLGPEILQR	Heavy	588.852	2	765.449	1	y6	20	18	42.8
AMACR	LSGFGQSGSFCR	Light	651.798	2	1102.47	1	y10	23	11	33.2
AMACR	LSGFGQSGSFCR	Light	651.798	2	898.384	1	y8	23	11	33.2
AMACR	LSGFGQSGSFCR	Light	651.798	2	713.304	1	y6	23	11	33.2
AMACR	LSGFGQSGSFCR	Heavy	656.803	2	1112.48	1	y10	23	11	33.2
AMACR	LSGFGQSGSFCR	Heavy	656.803	2	908.392	1	y8	23	11	33.2
AMACR	LSGFGQSGSFCR	Heavy	656.803	2	723.312	1	y6	23	11	33.2
ANDR	ALLLFSIIPVDGLK	Light	749.966	2	941.567	1	y9	25	5	60.8
ANDR	ALLLFSIIPVDGLK	Light	749.966	2	741.451	1	y7	25	5	60.8
ANDR	ALLLFSIIPVDGLK	Light	749.966	2	628.366	1	y6	25	5	60.8
ANDR	ALLLFSIIPVDGLK	Heavy	753.973	2	949.581	1	y9	25	5	60.8
ANDR	ALLLFSIIPVDGLK	Heavy	753.973	2	749.465	1	y7	25	5	60.8
ANDR	ALLLFSIIPVDGLK	Heavy	753.973	2	636.381	1	y6	25	5	60.8
ANDR	MLYFAPDLVFNEYR	Light	889.435	2	1223.61	1	y10	30	16	57
ANDR	MLYFAPDLVFNEYR	Light	889.435	2	1152.57	1	y9	30	16	57
ANDR	MLYFAPDLVFNEYR	Light	889.435	2	728.336	1	y5	30	16	57
ANDR	MLYFAPDLVFNEYR	Heavy	894.439	2	1233.61	1	y10	30	16	57
ANDR	MLYFAPDLVFNEYR	Heavy	894.439	2	1162.58	1	y9	30	16	57
ANDR	MLYFAPDLVFNEYR	Heavy	894.439	2	738.344	1	y5	30	16	57
ANXA2	GLGTDEDSLIEIICSR	Light	889.435	2	890.476	1	y7	30	7	54.5	40	26.2
ANXA2	GLGTDEDSLIEIICSR	Light	889.435	2	777.392	1	y6	30	7	54.5	40	26.2
ANXA2	GLGTDEDSLIEIICSR	Light	889.435	2	535.266	1	y4	30	7	54.5	40	26.2
ANXA2	GLGTDEDSLIEIICSR	Heavy	894.44	2	900.485	1	y7	30	7	54.5	40	26.2
ANXA2	GLGTDEDSLIEIICSR	Heavy	894.44	2	787.401	1	y6	30	7	54.5	40	26.2
ANXA2	GLGTDEDSLIEIICSR	Heavy	894.44	2	545.274	1	y4	30	7	54.5	40	26.2
ANXA2	SLYYYIQQDTK	Light	711.351	2	1058.52	1	y8	24	13	38.7
ANXA2	SLYYYIQQDTK	Light	711.351	2	895.452	1	y7	24	13	38.7
ANXA2	SLYYYIQQDTK	Light	711.351	2	491.246	1	y4	24	13	38.7
ANXA2	SLYYYIQQDTK	Heavy	715.358	2	1066.53	1	y8	24	13	38.7
ANXA2	SLYYYIQQDTK	Heavy	715.358	2	903.466	1	y7	24	13	38.7
ANXA2	SLYYYIQQDTK	Heavy	715.358	2	499.26	1	y4	24	13	38.7
AURKA	VEFTFPDFVTEGAR	Light	807.894	2	1138.55	1	y10	27	23	54.3
AURKA	VEFTFPDFVTEGAR	Light	807.894	2	991.484	1	y9	27	23	54.3
AURKA	VEFTFPDFVTEGAR	Light	807.894	2	779.405	1	y7	27	23	54.3
AURKA	VEFTFPDFVTEGAR	Heavy	812.898	2	1148.56	1	y10	27	23	54.3
AURKA	VEFTFPDFVTEGAR	Heavy	812.898	2	1001.49	1	y9	27	23	54.3
AURKA	VEFTFPDFVTEGAR	Heavy	812.898	2	789.413	1	y7	27	23	54.3
AURKA	VLCPSNSSQR	Light	574.28	2	935.4	1	y8	20	13	21.5
AURKA	VLCPSNSSQR	Light	574.28	2	775.369	1	y7	20	13	21.5
AURKA	VLCPSNSSQR	Light	574.28	2	678.317	1	y6	20	13	21.5
AURKA	VLCPSNSSQR	Heavy	579.284	2	945.408	1	y8	20	13	21.5
AURKA	VLCPSNSSQR	Heavy	579.284	2	785.378	1	y7	20	13	21.5
AURKA	VLCPSNSSQR	Heavy	579.284	2	688.325	1	y6	20	13	21.5
BRAF	AGFQTEDFSLYACASPK	Light	946.43	2	996.482	1	y9	31	10	44.1
BRAF	AGFQTEDFSLYACASPK	Light	946.43	2	796.366	1	y7	31	10	44.1
BRAF	AGFQTEDFSLYACASPK	Light	946.43	2	633.302	1	y6	31	10	44.1
BRAF	AGFQTEDFSLYACASPK	Heavy	950.437	2	1004.5	1	y9	31	10	44.1
BRAF	AGFQTEDFSLYACASPK	Heavy	950.437	2	804.38	1	y7	31	10	44.1
BRAF	AGFQTEDFSLYACASPK	Heavy	950.437	2	641.317	1	y6	31	10	44.1
BRAF	LTQEHIEALLDK	Light	470.593	3	801.472	1	y7	20	10	37.9
BRAF	LTQEHIEALLDK	Light	470.593	3	688.388	1	y6	20	10	37.9
BRAF	LTQEHIEALLDK	Light	470.593	3	648.843	2	y11	20	10	37.9
BRAF	LTQEHIEALLDK	Heavy	473.264	3	809.486	1	y7	20	10	37.9
BRAF	LTQEHIEALLDK	Heavy	473.264	3	696.402	1	y6	20	10	37.9
BRAF	LTQEHIEALLDK	Heavy	473.264	3	652.85	2	y11	20	10	37.9
CAMKK2	SFGNPFEGSR	Light	549.254	2	863.401	1	y8	18	6	35
CAMKK2	SFGNPFEGSR	Light	549.254	2	692.336	1	y6	18	6	35
CAMKK2	SFGNPFEGSR	Light	549.254	2	319.172	1	y3	25	6	35
CAMKK2	SFGNPFEGSR	Heavy	554.258	2	873.409	1	y8	18	6	35
CAMKK2	SFGNPFEGSR	Heavy	554.258	2	702.344	1	y6	18	6	35
CAMKK2	SFGNPFEGSR	Heavy	554.258	2	329.181	1	y3	25	6	35
CAMKK2	SLSAPGNLLTK	Light	550.819	2	900.515	1	y9	17	9	36.3	37	21.9
CAMKK2	SLSAPGNLLTK	Light	550.819	2	742.446	1	y7	20	9	36.3	37	21.9
CAMKK2	SLSAPGNLLTK	Light	550.819	2	371.727	2	y7	17	9	36.3	37	21.9
CAMKK2	SLSAPGNLLTK	Heavy	554.826	2	908.529	1	y9	17	9	36.3	37	21.9
CAMKK2	SLSAPGNLLTK	Heavy	554.826	2	750.46	1	y7	20	9	36.3	37	21.9
CAMKK2	SLSAPGNLLTK	Heavy	554.826	2	375.734	2	y7	17	9	36.3	37	21.9
CCND1	AEETCAPSVSYFK	Light	744.837	2	1058.5	1	y9	25	15	34.5
CCND1	AEETCAPSVSYFK	Light	744.837	2	898.467	1	y8	25	15	34.5
CCND1	AEETCAPSVSYFK	Light	744.837	2	827.43	1	y7	25	15	34.5
CCND1	AEETCAPSVSYFK	Heavy	748.844	2	1066.51	1	y9	25	15	34.5
CCND1	AEETCAPSVSYFK	Heavy	748.844	2	906.481	1	y8	25	15	34.5
CCND1	AEETCAPSVSYFK	Heavy	748.844	2	835.444	1	y7	25	15	34.5
CCND1	AYPDANLLNDR	Light	631.312	2	1027.52	1	y9	22	14	35.3	19	21.6
CCND1	AYPDANLLNDR	Light	631.312	2	815.437	1	y7	22	14	35.3	19	21.6
CCND1	AYPDANLLNDR	Light	631.312	2	514.262	2	y9	22	14	35.3	19	21.6
CCND1	AYPDANLLNDR	Heavy	636.316	2	1037.52	1	y9	22	14	35.3	19	21.6
CCND1	AYPDANLLNDR	Heavy	636.316	2	825.445	1	y7	22	14	35.3	19	21.6
CCND1	AYPDANLLNDR	Heavy	636.316	2	519.266	2	y9	22	14	35.3	19	21.6
CDN1A	DCDALMAGCIQEAR	Light	805.342	2	1148.56	1	y10	27	8	35.5
CDN1A	DCDALMAGCIQEAR	Light	805.342	2	1035.47	1	y9	27	8	35.5
CDN1A	DCDALMAGCIQEAR	Light	805.342	2	904.431	1	y8	27	8	35.5
CDN1A	DCDALMAGCIQEAR	Heavy	810.346	2	1158.56	1	y10	27	8	35.5
CDN1A	DCDALMAGCIQEAR	Heavy	810.346	2	1045.48	1	y9	27	8	35.5
CDN1A	DCDALMAGCIQEAR	Heavy	810.346	2	914.439	1	y8	27	8	35.5
CDN1A	LFGPVDSEQLSR	Light	674.349	2	1030.52	1	y9	23	11	38.3
CDN1A	LFGPVDSEQLSR	Light	674.349	2	834.395	1	y7	23	11	38.3
CDN1A	LFGPVDSEQLSR	Light	674.349	2	515.762	2	y9	23	11	38.3
CDN1A	LFGPVDSEQLSR	Heavy	679.353	2	1040.52	1	y9	23	11	38.3
CDN1A	LFGPVDSEQLSR	Heavy	679.353	2	844.403	1	y7	23	11	38.3
CDN1A	LFGPVDSEQLSR	Heavy	679.353	2	520.766	2	y9	23	11	38.3
CRISP3	WANQCNYR	Light	556.241	2	925.394	1	y7	23	14	23.7
CRISP3	WANQCNYR	Light	556.241	2	854.357	1	y6	21	14	23.7
CRISP3	WANQCNYR	Light	556.241	2	612.256	1	y4	22	14	23.7
CRISP3	WANQCNYR	Heavy	561.245	2	935.403	1	y7	23	14	23.7
CRISP3	WANQCNYR	Heavy	561.245	2	864.366	1	y6	21	14	23.7
CRISP3	WANQCNYR	Heavy	561.245	2	622.264	1	y4	22	14	23.7
CRISP3	YEDLYSNCK	Light	596.253	2	899.393	1	y7	20	7	25.7
CRISP3	YEDLYSNCK	Light	596.253	2	784.366	1	y6	20	7	25.7
CRISP3	YEDLYSNCK	Light	596.253	2	671.282	1	y5	20	7	25.7
CRISP3	YEDLYSNCK	Heavy	600.26	2	907.407	1	y7	20	7	25.7
CRISP3	YEDLYSNCK	Heavy	600.26	2	792.38	1	y6	20	7	25.7
CRISP3	YEDLYSNCK	Heavy	600.26	2	679.296	1	y5	20	7	25.7
DCOR	FEEITGVINPALDK	Light	773.412	2	1027.58	1	y10	26	11	44.6
DCOR	FEEITGVINPALDK	Light	773.412	2	770.441	1	y7	26	11	44.6
DCOR	FEEITGVINPALDK	Light	773.412	2	543.314	1	y5	26	11	44.6
DCOR	FEEITGVINPALDK	Heavy	777.419	2	1035.59	1	y10	26	11	44.6
DCOR	FEEITGVINPALDK	Heavy	777.419	2	778.455	1	y7	26	11	44.6
DCOR	FEEITGVINPALDK	Heavy	777.419	2	551.328	1	y5	26	11	44.6
DCOR	YYSSSIWGPTCDGLDR	Light	938.912	2	1176.51	1	y10	31	14	41.5
DCOR	YYSSSIWGPTCDGLDR	Light	938.912	2	990.431	1	y9	31	14	41.5
DCOR	YYSSSIWGPTCDGLDR	Light	938.912	2	460.251	1	y4	31	14	41.5
DCOR	YYSSSIWGPTCDGLDR	Heavy	943.916	2	1186.52	1	y10	31	14	41.5
DCOR	YYSSSIWGPTCDGLDR	Heavy	943.916	2	1000.44	1	y9	31	14	41.5
DCOR	YYSSSIWGPTCDGLDR	Heavy	943.916	2	470.26	1	y4	31	14	41.5
EGFR	LTQLGTFEDHFLSLQR	Light	635.667	3	845.931	2	y14	18	8	50.5	59	25.6
EGFR	LTQLGTFEDHFLSLQR	Light	635.667	3	781.902	2	y13	18	8	50.5	59	25.6
EGFR	LTQLGTFEDHFLSLQR	Light	635.667	3	725.36	2	y12	17	8	50.5	59	25.6
EGFR	LTQLGTFEDHFLSLQR	Heavy	639.003	3	850.935	2	y14	18	8	50.5	59	25.6
EGFR	LTQLGTFEDHFLSLQR	Heavy	639.003	3	786.906	2	y13	18	8	50.5	59	25.6
EGFR	LTQLGTFEDHFLSLQR	Heavy	639.003	3	730.364	2	y12	17	8	50.5	59	25.6
EGFR	NLQEILHGAVR	Light	625.354	2	1022.57	1	y9	24	23	39.5
EGFR	NLQEILHGAVR	Light	625.354	2	652.389	1	y6	26	23	39.5
EGFR	NLQEILHGAVR	Light	625.354	2	539.305	1	y5	23	23	39.5
EGFR	NLQEILHGAVR	Heavy	630.358	2	1032.58	1	y9	24	23	39.5
EGFR	NLQEILHGAVR	Heavy	630.358	2	662.397	1	y6	26	23	39.5
EGFR	NLQEILHGAVR	Heavy	630.358	2	549.313	1	y5	23	23	39.5
ERG_pan	HMPPPNMTTNER	Light	712.824	2	1156.54	1	y10	23	9	24
ERG_pan	HMPPPNMTTNER	Light	712.824	2	578.774	2	y10	23	9	24
ERG_pan	HMPPPNMTTNER	Light	712.824	2	530.248	2	y9	29	9	24
ERG_pan	HMPPPNMTTNER	Heavy	717.828	2	1166.55	1	y10	23	9	24
ERG_pan	HMPPPNMTTNER	Heavy	717.828	2	583.779	2	y10	23	9	24
ERG_pan	HMPPPNMTTNER	Heavy	717.828	2	535.252	2	y9	29	9	24
ERG_pan	ITTRPDLPYEPPR	Light	518.947	3	684.368	1	b6	20	22	33.8
ERG_pan	ITTRPDLPYEPPR	Light	518.947	3	670.852	2	y11	16	22	33.8
ERG_pan	ITTRPDLPYEPPR	Light	518.947	3	379.695	2	y6	14	22	33.8
ERG_pan	ITTRPDLPYEPPR	Heavy	522.283	3	684.368	1	b6	20	22	33.8
ERG_pan	ITTRPDLPYEPPR	Heavy	522.283	3	675.856	2	y11	16	22	33.8
ERG_pan	ITTRPDLPYEPPR	Heavy	522.283	3	384.699	2	y6	14	22	33.8
ERG_pan	MECNPSQVNGSR	Light	689.796	2	844.427	1	y8	22	6	22.3
ERG_pan	MECNPSQVNGSR	Light	689.796	2	532.284	1	y5	25	6	22.3
ERG_pan	MECNPSQVNGSR	Light	689.796	2	433.215	1	y4	28	6	22.3
ERG_pan	MECNPSQVNGSR	Heavy	694.8	2	854.435	1	y8	22	6	22.3
ERG_pan	MECNPSQVNGSR	Heavy	694.8	2	542.292	1	y5	25	6	22.3
ERG_pan	MECNPSQVNGSR	Heavy	694.8	2	443.224	1	y4	28	6	22.3
ERG_pan	MVGSPDTVGMNYGSYMEEK	Light	1047.94	2	1308.52	1	y11	33	24	40
ERG_pan	MVGSPDTVGMNYGSYMEEK	Light	1047.94	2	1120.46	1	y9	30	24	40
ERG_pan	MVGSPDTVGMNYGSYMEEK	Light	1047.94	2	375.17	1	b4	33	24	40
ERG_pan	MVGSPDTVGMNYGSYMEEK	Heavy	1051.95	2	1316.54	1	y11	33	24	40
ERG_pan	MVGSPDTVGMNYGSYMEEK	Heavy	1051.95	2	1128.48	1	y9	30	24	40
ERG_pan	MVGSPDTVGMNYGSYMEEK	Heavy	1051.95	2	375.17	1	b4	33	24	40
ERG_pan	NTDLPYEPPR	Light	601.296	2	758.383	1	y6	16	7	31.7
ERG_pan	NTDLPYEPPR	Light	601.296	2	444.209	1	b4	17	7	31.7
ERG_pan	NTDLPYEPPR	Light	601.296	2	369.224	1	y3	21	7	31.7
ERG_pan	NTDLPYEPPR	Heavy	606.3	2	768.391	1	y6	16	7	31.7
ERG_pan	NTDLPYEPPR	Heavy	606.3	2	444.209	1	b4	17	7	31.7
ERG_pan	NTDLPYEPPR	Heavy	606.3	2	379.233	1	y3	21	7	31.7
ERG_pan	TEMTASSSSDYGQTSK	Light	840.357	2	1217.53	1	y12	28	6	22.8
ERG_pan	TEMTASSSSDYGQTSK	Light	840.357	2	1146.49	1	y11	28	6	22.8
ERG_pan	TEMTASSSSDYGQTSK	Light	840.357	2	520.273	1	y5	26	6	22.8
ERG_pan	TEMTASSSSDYGQTSK	Heavy	844.364	2	1225.54	1	y12	28	6	22.8
ERG_pan	TEMTASSSSDYGQTSK	Heavy	844.364	2	1154.51	1	y11	28	6	22.8
ERG_pan	TEMTASSSSDYGQTSK	Heavy	844.364	2	528.287	1	y5	26	6	22.8	50	24.3
ERG_pan	VIVPADPTLWSTDHVR	Light	602.656	3	797.405	2	y14	15	23	43.5	50	24.3
ERG_pan	VIVPADPTLWSTDHVR	Light	602.656	3	747.87	2	y13	15	23	43.5	50	24.3
ERG_pan	VIVPADPTLWSTDHVR	Light	602.656	3	531.939	3	y14	15	23	43.5	50	24.3
ERG_pan	VIVPADPTLWSTDHVR	Heavy	605.992	3	802.409	2	y14	15	23	43.5	50	24.3
ERG_pan	VIVPADPTLWSTDHVR	Heavy	605.992	3	752.875	2	y13	15	23	43.5	50	24.3
ERG_pan	VIVPADPTLWSTDHVR	Heavy	605.992	3	535.275	3	y14	15	23	43.5	50	24.3
ERG8	ALSHVIQR	Light	308.519	3	515.33	1	y4	14	2	24.2
ERG8	ALSHVIQR	Light	308.519	3	370.214	2	y6	10	2	24.2
ERG8	ALSHVIQR	Light	308.519	3	326.698	2	y5	12	2	24.2
ERG8	ALSHVIQR	Heavy	311.855	3	525.338	1	y4	14	2	24.2
ERG8	ALSHVIQR	Heavy	311.855	3	375.218	2	y6	10	2	24.2
ERG8	ALSHVIQR	Heavy	311.855	3	331.702	2	y5	12	2	24.2
ERG8	ITTRPGTK	Light	437.261	2	760.431	1	y7	17	9	20
ERG8	ITTRPGTK	Light	437.261	2	659.383	1	y6	20	9	20
ERG8	ITTRPGTK	Light	437.261	2	380.719	2	y7	19	9	20
ERG8	ITTRPGTK	Heavy	441.268	2	768.445	1	y7	17	9	20
ERG8	ITTRPGTK	Heavy	441.268	2	667.398	1	y6	20	9	20
ERG8	ITTRPGTK	Heavy	441.268	2	384.726	2	y7	19	9	20
ETV1	FSYGEK	Light	365.674	2	583.272	1	y5	14	9	22.9
ETV1	FSYGEK	Light	365.674	2	496.24	1	y4	13	9	22.9
ETV1	FSYGEK	Light	365.674	2	333.177	1	y3	15	9	22.9
ETV1	FSYGEK	Heavy	369.681	2	591.286	1	y5	14	9	22.9
ETV1	FSYGEK	Heavy	369.681	2	504.254	1	y4	13	9	22.9
ETV1	FSYGEK	Heavy	369.681	2	341.191	1	y3	15	9	22.9
ETV1	LIEPEEVAR	Light	528.29	2	829.405	1	y7	17	8	30.8
ETV1	LIEPEEVAR	Light	528.29	2	700.362	1	y6	18	8	30.8
ETV1	LIEPEEVAR	Light	528.29	2	474.267	1	y4	25	8	30.8
ETV1	LIEPEEVAR	Heavy	533.294	2	839.413	1	y7	17	8	30.8
ETV1	LIEPEEVAR	Heavy	533.294	2	710.371	1	y6	18	8	30.8
ETV1	LIEPEEVAR	Heavy	533.294	2	484.275	1	y4	25	8	30.8
ETV1	QEGFLAHPSR	Light	381.196	3	442.74	2	y8	12	14	26
ETV1	QEGFLAHPSR	Light	381.196	3	359.204	1	y3	17	14	26
ETV1	QEGFLAHPSR	Light	381.196	3	340.696	2	y6	11	14	26
ETV1	QEGFLAHPSR	Heavy	384.533	3	447.745	2	y8	12	14	26
ETV1	QEGFLAHPSR	Heavy	384.533	3	369.212	1	y3	17	14	26
ETV1	QEGFLAHPSR	Heavy	384.533	3	345.7	2	y6	11	14	26
EZH2	AIQTGEELFFDYR	Light	794.886	2	1175.54	1	y9	27	5	47.6
EZH2	AIQTGEELFFDYR	Light	794.886	2	747.346	1	y5	27	5	47.6
EZH2	AIQTGEELFFDYR	Light	794.886	2	338.182	1	y2	27	5	47.6
EZH2	AIQTGEELFFDYR	Heavy	799.89	2	1185.55	1	y9	27	5	47.6
EZH2	AIQTGEELFFDYR	Heavy	799.89	2	757.354	1	y5	27	5	47.6
EZH2	AIQTGEELFFDYR	Heavy	799.89	2	348.191	1	y2	27	5	47.6
EZH2	IQPVHILTSVSSLR	Light	517.307	3	975.583	1	y9	22	18	44.3
EZH2	IQPVHILTSVSSLR	Light	517.307	3	862.499	1	y8	22	18	44.3
EZH2	IQPVHILTSVSSLR	Light	517.307	3	556.825	2	y10	22	18	44.3
EZH2	IQPVHILTSVSSLR	Heavy	520.643	3	985.592	1	y9	22	18	44.3
EZH2	IQPVHILTSVSSLR	Heavy	520.643	3	872.508	1	y8	22	18	44.3
EZH2	IQPVHILTSVSSLR	Heavy	520.643	3	561.829	2	y10	22	18	44.3
FGFR1	IGPDNLPYVQILK	Light	735.422	2	973.608	1	y8	25	5	50.2
FGFR1	IGPDNLPYVQILK	Light	735.422	2	860.524	1	y7	25	5	50.2
FGFR1	IGPDNLPYVQILK	Light	735.422	2	650.369	2	y11	25	5	50.2
FGFR1	IGPDNLPYVQILK	Heavy	739.429	2	981.622	1	y8	25	5	50.2
FGFR1	IGPDNLPYVQILK	Heavy	739.429	2	868.538	1	y7	25	5	50.2
FGFR1	IGPDNLPYVQILK	Heavy	739.429	2	654.376	2	y11	25	5	50.2
FGFR1	VYSDPQPHIQWLK	Light	537.616	3	921.53	1	y7	23	19	39.6
FGFR1	VYSDPQPHIQWLK	Light	537.616	3	687.419	1	y5	23	19	39.6
FGFR1	VYSDPQPHIQWLK	Light	537.616	3	573.825	2	y9	23	19	39.6
FGFR1	VYSDPQPHIQWLK	Heavy	540.287	3	929.545	1	y7	23	19	39.6
FGFR1	VYSDPQPHIQWLK	Heavy	540.287	3	695.433	1	y5	23	19	39.6
FGFR1	VYSDPQPHIQWLK	Heavy	540.287	3	577.832	2	y9	23	19	39.6
FOLH1	GVILYSDPADYFAPGVK	Light	906.464	2	1266.6	1	y12	30	1	51
FOLH1	GVILYSDPADYFAPGVK	Light	906.464	2	1064.54	1	y10	30	1	51
FOLH1	GVILYSDPADYFAPGVK	Light	906.464	2	471.293	1	y5	30	1	51
FOLH1	GVILYSDPADYFAPGVK	Heavy	910.471	2	1274.61	1	y12	30	1	51
FOLH1	GVILYSDPADYFAPGVK	Heavy	910.471	2	1072.56	1	y10	30	1	51
FOLH1	GVILYSDPADYFAPGVK	Heavy	910.471	2	479.307	1	y5	30	1	51
FOLH1	TYSVSFDSLFSAVK	Light	775.89	2	1286.66	1	y12	26	14	55.3	68	26.2
FOLH1	TYSVSFDSLFSAVK	Light	775.89	2	1100.56	1	y10	26	14	55.3	68	26.2
FOLH1	TYSVSFDSLFSAVK	Light	775.89	2	1013.53	1	y9	26	14	55.3	68	26.2
FOLH1	TYSVSFDSLFSAVK	Heavy	779.898	2	1294.68	1	y12	26	14	55.3	68	26.2
FOLH1	TYSVSFDSLFSAVK	Heavy	779.898	2	1108.58	1	y10	26	14	55.3	68	26.2
FOLH1	TYSVSFDSLFSAVK	Heavy	779.898	2	1021.54	1	y9	26	14	55.3	68	26.2
HIF1A	SPNVLSVALSQR	Light	635.859	2	873.515	1	y8	22	24	42
HIF1A	SPNVLSVALSQR	Light	635.859	2	760.431	1	y7	22	24	42
HIF1A	SPNVLSVALSQR	Light	635.859	2	574.331	1	y5	22	24	42
HIF1A	SPNVLSVALSQR	Heavy	640.863	2	883.524	1	y8	22	24	42
HIF1A	SPNVLSVALSQR	Heavy	640.863	2	770.439	1	y7	22	24	42
HIF1A	SPNVLSVALSQR	Heavy	640.863	2	584.339	1	y5	22	24	42
HIF1A	SSADPALNQEVALK	Light	721.878	2	1082.62	1	y10	25	6	33.3
HIF1A	SSADPALNQEVALK	Light	721.878	2	801.446	1	y7	25	6	33.3
HIF1A	SSADPALNQEVALK	Light	721.878	2	541.814	2	y10	25	6	33.3
HIF1A	SSADPALNQEVALK	Heavy	725.885	2	1090.63	1	y10	25	6	33.3
HIF1A	SSADPALNQEVALK	Heavy	725.885	2	809.461	1	y7	25	6	33.3
HIF1A	SSADPALNQEVALK	Heavy	725.885	2	545.821	2	y10	25	6	33.3
HPN	ALTHSELDVR	Light	570.804	2	718.373	1	y6	22	9	26.5
HPN	ALTHSELDVR	Light	570.804	2	478.743	2	y8	19	9	26.5
HPN	ALTHSELDVR	Light	570.804	2	428.22	2	y7	20	9	26.5
HPN	ALTHSELDVR	Heavy	575.808	2	728.381	1	y6	22	9	26.5
HPN	ALTHSELDVR	Heavy	575.808	2	483.748	2	y8	19	9	26.5
HPN	ALTHSELDVR	Heavy	575.808	2	433.224	2	y7	20	9	26.5
HPN	LLEVISVCDCPR	Light	730.865	2	1006.44	1	y8	22	20	41.4
HPN	LLEVISVCDCPR	Light	730.865	2	893.36	1	y7	22	20	41.4
HPN	LLEVISVCDCPR	Light	730.865	2	707.26	1	y5	20	20	41.4
HPN	LLEVISVCDCPR	Heavy	735.87	2	1016.45	1	y8	22	20	41.4
HPN	LLEVISVCDCPR	Heavy	735.87	2	903.369	1	y7	22	20	41.4
HPN	LLEVISVCDCPR	Heavy	735.87	2	717.268	1	y5	20	20	41.4
HSPB1	LATQSNEITIPVTFESR	Light	953.499	2	1162.65	1	y10	32	14	45.4
HSPB1	LATQSNEITIPVTFESR	Light	953.499	2	1049.56	1	y9	32	14	45.4
HSPB1	LATQSNEITIPVTFESR	Light	953.499	2	835.431	1	y7	32	14	45.4
HSPB1	LATQSNEITIPVTFESR	Heavy	958.504	2	1172.65	1	y10	32	14	45.4
HSPB1	LATQSNEITIPVTFESR	Heavy	958.504	2	1059.57	1	y9	32	14	45.4
HSPB1	LATQSNEITIPVTFESR	Heavy	958.504	2	845.439	1	y7	32	14	45.4
HSPB1	LFDQAFGLPR	Light	582.314	2	903.468	1	y8	20	11	46
HSPB1	LFDQAFGLPR	Light	582.314	2	589.346	1	y5	20	11	46
HSPB1	LFDQAFGLPR	Light	582.314	2	442.277	1	y4	20	11	46
HSPB1	LFDQAFGLPR	Heavy	587.318	2	913.477	1	y8	20	11	46
HSPB1	LFDQAFGLPR	Heavy	587.318	2	599.354	1	y5	20	11	46
HSPB1	LFDQAFGLPR	Heavy	587.318	2	452.286	1	y4	20	11	46
HXC6	HFSTYGAAVAQNR	Light	474.569	3	658.363	1	y6	20	2	27.3
HXC6	HFSTYGAAVAQNR	Light	474.569	3	587.326	1	y5	20	2	27.3
HXC6	HFSTYGAAVAQNR	Light	474.569	3	488.258	1	y4	20	2	27.3
HXC6	HFSTYGAAVAQNR	Heavy	477.905	3	668.371	1	y6	20	2	27.3
HXC6	HFSTYGAAVAQNR	Heavy	477.905	3	597.334	1	y5	20	2	27.3
HXC6	HFSTYGAAVAQNR	Heavy	477.905	3	498.266	1	y4	20	2	27.3
HXC6	IYSTPFYSPQENVVFSSSR	Light	1104.53	2	1249.62	1	y11	36	4	46.4
HXC6	IYSTPFYSPQENVVFSSSR	Light	1104.53	2	583.283	1	y5	36	4	46.4
HXC6	IYSTPFYSPQENVVFSSSR	Light	1104.53	2	436.215	1	y4	36	4	46.4
HXC6	IYSTPFYSPQENVVFSSSR	Heavy	1109.54	2	1259.63	1	y11	36	4	46.4
HXC6	IYSTPFYSPQENVVFSSSR	Heavy	1109.54	2	593.292	1	y5	36	4	46.4
HXC6	IYSTPFYSPQENVVFSSSR	Heavy	1109.54	2	446.223	1	y4	36	4	46.4
KLK11	LLCGATLIAPR	Light	592.845	2	798.483	1	y8	21	9	39.9
KLK11	LLCGATLIAPR	Light	592.845	2	670.425	1	y6	21	9	39.9
KLK11	LLCGATLIAPR	Light	592.845	2	343.209	1	y3	17	9	39.9
KLK11	LLCGATLIAPR	Heavy	597.849	2	808.491	1	y8	21	9	39.9
KLK11	LLCGATLIAPR	Heavy	597.849	2	680.433	1	y6	21	9	39.9
KLK11	LLCGATLIAPR	Heavy	597.849	2	353.217	1	y3	17	9	39.9
KLK11	WLLTAAHCLKPR	Light	489.275	3	673.381	1	y5	23	20	40.1
KLK11	WLLTAAHCLKPR	Light	489.275	3	583.827	2	y10	15	20	40.1
KLK11	WLLTAAHCLKPR	Light	489.275	3	527.285	2	y9	16	20	40.1
KLK11	WLLTAAHCLKPR	Heavy	492.611	3	683.39	1	y5	23	20	40.1
KLK11	WLLTAAHCLKPR	Heavy	492.611	3	588.831	2	y10	15	20	40.1
KLK11	WLLTAAHCLKPR	Heavy	492.611	3	532.289	2	y9	16	20	40.1
KLK2	NSQVWLGR	Light	480.257	2	630.372	1	y5	17	24	30.9
KLK2	NSQVWLGR	Light	480.257	2	531.304	1	y4	17	24	30.9
KLK2	NSQVWLGR	Light	480.257	2	345.224	1	y3	17	24	30.9
KLK2	NSQVWLGR	Heavy	485.261	2	640.38	1	y5	17	24	30.9
KLK2	NSQVWLGR	Heavy	485.261	2	541.312	1	y4	17	24	30.9
KLK2	NSQVWLGR	Heavy	485.261	2	355.233	1	y3	17	24	30.9
KLK2	SLQCVSLHLLSNDMCAR	Light	668.654	3	1079.5	1	y9	28	6	45.6
KLK2	SLQCVSLHLLSNDMCAR	Light	668.654	3	966.413	1	y8	28	6	45.6
KLK2	SLQCVSLHLLSNDMCAR	Light	668.654	3	853.329	1	y7	28	6	45.6
KLK2	SLQCVSLHLLSNDMCAR	Heavy	671.99	3	1089.51	1	y9	28	6	45.6
KLK2	SLQCVSLHLLSNDMCAR	Heavy	671.99	3	976.421	1	y8	28	6	45.6
KLK2	SLQCVSLHLLSNDMCAR	Heavy	671.99	3	863.337	1	y7	28	6	45.6
MMP2	AFQVWSDVTPLR	Light	709.875	2	1072.58	1	y9	24	3	47.7
MMP2	AFQVWSDVTPLR	Light	709.875	2	973.51	1	y8	24	3	47.7
MMP2	AFQVWSDVTPLR	Light	709.875	2	787.431	1	y7	24	3	47.7
MMP2	AFQVWSDVTPLR	Heavy	714.879	2	1082.59	1	y9	24	3	47.7
MMP2	AFQVWSDVTPLR	Heavy	714.879	2	983.518	1	y8	24	3	47.7
MMP2	AFQVWSDVTPLR	Heavy	714.879	2	797.439	1	y7	24	3	47.7
MMP2	VDAAFNWSK	Light	519.256	2	938.437	1	y8	19	7	35.1
MMP2	VDAAFNWSK	Light	519.256	2	823.41	1	y7	19	7	35.1
MMP2	VDAAFNWSK	Light	519.256	2	681.335	1	y5	19	7	35.1
MMP2	VDAAFNWSK	Heavy	523.263	2	946.451	1	y8	19	7	35.1
MMP2	VDAAFNWSK	Heavy	523.263	2	831.424	1	y7	19	7	35.1
MMP2	VDAAFNWSK	Heavy	523.263	2	689.35	1	y5	19	7	35.1
MMP9	FQTFEGDLK	Light	542.769	2	809.404	1	y7	19	14	34.7
MMP9	FQTFEGDLK	Light	542.769	2	708.356	1	y6	17	14	34.7
MMP9	FQTFEGDLK	Light	542.769	2	561.288	1	y5	19	14	34.7
MMP9	FQTFEGDLK	Heavy	546.776	2	817.418	1	y7	19	14	34.7
MMP9	FQTFEGDLK	Heavy	546.776	2	716.37	1	y6	17	14	34.7
MMP9	FQTFEGDLK	Heavy	546.776	2	569.302	1	y5	19	14	34.7
MMP9	LGLGADVAQVTGALR	Light	720.912	2	1029.57	1	y10	26	22	47.8	49	25
MMP9	LGLGADVAQVTGALR	Light	720.912	2	914.542	1	y9	23	22	47.8	49	25
MMP9	LGLGADVAQVTGALR	Light	720.912	2	815.473	1	y8	25	22	47.8	49	25
MMP9	LGLGADVAQVTGALR	Heavy	725.916	2	1039.58	1	y10	26	22	47.8	49	25
MMP9	LGLGADVAQVTGALR	Heavy	725.916	2	924.55	1	y9	23	22	47.8	49	25
MMP9	LGLGADVAQVTGALR	Heavy	725.916	2	825.482	1	y8	25	22	47.8	49	25
MUC1	DISEMFLQIYK	Light	693.852	2	1158.59	1	y9	24	11	55.8	67	26.3
MUC1	DISEMFLQIYK	Light	693.852	2	942.512	1	y7	24	11	55.8	67	26.3
MUC1	DISEMFLQIYK	Light	693.852	2	811.471	1	y6	24	11	55.8	67	26.3
MUC1	DISEMFLQIYK	Heavy	697.859	2	1166.6	1	y9	24	11	55.8	67	26.3
MUC1	DISEMFLQIYK	Heavy	697.859	2	950.526	1	y7	24	11	55.8	67	26.3
MUC1	DISEMFLQIYK	Heavy	697.859	2	819.485	1	y6	24	11	55.8	67	26.3
MUC1	NYGQLDIFPAR	Light	647.333	2	1016.55	1	y9	22	16	42.9
MUC1	NYGQLDIFPAR	Light	647.333	2	831.472	1	y7	22	16	42.9
MUC1	NYGQLDIFPAR	Light	647.333	2	718.388	1	y6	22	16	42.9
MUC1	NYGQLDIFPAR	Heavy	652.337	2	1026.56	1	y9	22	16	42.9
MUC1	NYGQLDIFPAR	Heavy	652.337	2	841.481	1	y7	22	16	42.9
MUC1	NYGQLDIFPAR	Heavy	652.337	2	728.397	1	y6	22	16	42.9
MUC6	GVLLWGWR	Light	493.782	2	830.467	1	y6	18	22	50.2
MUC6	GVLLWGWR	Light	493.782	2	717.383	1	y5	18	22	50.2
MUC6	GVLLWGWR	Light	493.782	2	604.299	1	y4	18	22	50.2
MUC6	GVLLWGWR	Heavy	498.786	2	840.475	1	y6	18	22	50.2
MUC6	GVLLWGWR	Heavy	498.786	2	727.391	1	y5	18	22	50.2
MUC6	GVLLWGWR	Heavy	498.786	2	614.307	1	y4	18	22	50.2
MUC6	VYHLPYYEACVR	Light	523.922	3	797.361	1	y6	22	18	37.2
MUC6	VYHLPYYEACVR	Light	523.922	3	634.298	1	y5	22	18	37.2
MUC6	VYHLPYYEACVR	Light	523.922	3	505.255	1	y4	22	18	37.2
MUC6	VYHLPYYEACVR	Heavy	527.258	3	807.369	1	y6	22	18	37.2
MUC6	VYHLPYYEACVR	Heavy	527.258	3	644.306	1	y5	22	18	37.2
MUC6	VYHLPYYEACVR	Heavy	527.258	3	515.263	1	y4	22	18	37.2
MYC	ATAYILSVQAEEQK	Light	775.907	2	1144.62	1	y10	26	2	37.1
MYC	ATAYILSVQAEEQK	Light	775.907	2	1031.54	1	y9	26	2	37.1
MYC	ATAYILSVQAEEQK	Light	775.907	2	918.453	1	y8	26	2	37.1
MYC	ATAYILSVQAEEQK	Heavy	779.914	2	1152.64	1	y10	26	2	37.1
MYC	ATAYILSVQAEEQK	Heavy	779.914	2	1039.55	1	y9	26	2	37.1
MYC	ATAYILSVQAEEQK	Heavy	779.914	2	926.467	1	y8	26	2	37.1
MYC	SGLCSPSYVAVTPFSLR	Light	920.967	2	1336.73	1	y12	31	7	50.1
MYC	SGLCSPSYVAVTPFSLR	Light	920.967	2	989.578	1	y9	31	7	50.1
MYC	SGLCSPSYVAVTPFSLR	Light	920.967	2	890.509	1	y8	31	7	50.1
MYC	SGLCSPSYVAVTPFSLR	Heavy	925.971	2	1346.73	1	y12	31	7	50.1
MYC	SGLCSPSYVAVTPFSLR	Heavy	925.971	2	999.586	1	y9	31	7	50.1
MYC	SGLCSPSYVAVTPFSLR	Heavy	925.971	2	900.518	1	y8	31	7	50.1
MYCN	ATEYVHSLQAEEHQLLLEK	Light	560.29	4	769.415	2	y13	24	20	41.7
MYCN	ATEYVHSLQAEEHQLLLEK	Light	560.29	4	558.965	3	y14	24	20	41.7
MYCN	ATEYVHSLQAEEHQLLLEK	Light	560.29	4	389.239	1	y3	24	20	41.7
MYCN	ATEYVHSLQAEEHQLLLEK	Heavy	562.294	4	773.422	2	y13	24	20	41.7
MYCN	ATEYVHSLQAEEHQLLLEK	Heavy	562.294	4	561.637	3	y14	24	20	41.7
MYCN	ATEYVHSLQAEEHQLLLEK	Heavy	562.294	4	397.254	1	y3	24	20	41.7
MYCN	FELLPTPPLSPSR	Light	727.406	2	1064.61	1	y10	25	5	49.8
MYCN	FELLPTPPLSPSR	Light	727.406	2	951.526	1	y9	25	5	49.8
MYCN	FELLPTPPLSPSR	Light	727.406	2	753.425	1	y7	25	5	49.8
MYCN	FELLPTPPLSPSR	Heavy	732.41	2	1074.62	1	y10	25	5	49.8
MYCN	FELLPTPPLSPSR	Heavy	732.41	2	961.534	1	y9	25	5	49.8
MYCN	FELLPTPPLSPSR	Heavy	732.41	2	763.434	1	y7	25	5	49.8
MYO6	IVEANPLLEAFGNAK	Light	793.433	2	1173.63	1	y11	27	8	51.9
MYO6	IVEANPLLEAFGNAK	Light	793.433	2	1059.58	1	y10	27	8	51.9
MYO6	IVEANPLLEAFGNAK	Light	793.433	2	736.362	1	y7	27	8	51.9
MYO6	IVEANPLLEAFGNAK	Heavy	797.44	2	1181.64	1	y11	27	8	51.9
MYO6	IVEANPLLEAFGNAK	Heavy	797.44	2	1067.6	1	y10	27	8	51.9
MYO6	IVEANPLLEAFGNAK	Heavy	797.44	2	744.377	1	y7	27	8	51.9
MYO6	TVYSHLFDHVVNR	Light	529.607	3	886.453	1	y7	22	5	39
MYO6	TVYSHLFDHVVNR	Light	529.607	3	739.385	1	y6	22	5	39
MYO6	TVYSHLFDHVVNR	Light	529.607	3	624.358	1	y5	22	5	39
MYO6	TVYSHLFDHVVNR	Heavy	532.943	3	896.461	1	y7	22	5	39
MYO6	TVYSHLFDHVVNR	Heavy	532.943	3	749.393	1	y6	22	5	39
MYO6	TVYSHLFDHVVNR	Heavy	532.943	3	634.366	1	y5	22	5	39
NCOA2	LLQDSSSPVDLAK	Light	686.87	2	1018.51	1	y10	24	23	35.5	27	21.3
NCOA2	LLQDSSSPVDLAK	Light	686.87	2	729.414	1	y7	24	23	35.5	27	21.3
NCOA2	LLQDSSSPVDLAK	Light	686.87	2	642.382	1	y6	24	23	35.5	27	21.3
NCOA2	LLQDSSSPVDLAK	Heavy	690.877	2	1026.52	1	y10	24	23	35.5	27	21.3
NCOA2	LLQDSSSPVDLAK	Heavy	690.877	2	737.428	1	y7	24	23	35.5	27	21.3
NCOA2	LLQDSSSPVDLAK	Heavy	690.877	2	650.396	1	y6	24	23	35.5	27	21.3
NCOA2	NFDGLEEIDR	Light	604.283	2	946.448	1	y8	21	6	37.9
NCOA2	NFDGLEEIDR	Light	604.283	2	831.421	1	y7	21	6	37.9
NCOA2	NFDGLEEIDR	Light	604.283	2	661.315	1	y5	21	6	37.9
NCOA2	NFDGLEEIDR	Heavy	609.287	2	956.456	1	y8	21	6	37.9
NCOA2	NFDGLEEIDR	Heavy	609.287	2	841.429	1	y7	21	6	37.9
NCOA2	NFDGLEEIDR	Heavy	609.287	2	671.323	1	y5	21	6	37.9
NPY	HYINLITR	Light	515.296	2	892.525	1	y7	18	20	32.8
NPY	HYINLITR	Light	515.296	2	729.462	1	y6	18	20	32.8
NPY	HYINLITR	Light	515.296	2	616.378	1	y5	18	20	32.8
NPY	HYINLITR	Heavy	520.3	2	902.533	1	y7	18	20	32.8
NPY	HYINLITR	Heavy	520.3	2	739.47	1	y6	18	20	32.8
NPY	HYINLITR	Heavy	520.3	2	626.386	1	y5	18	20	32.8
NPY	SSPETLISDLLMR	Light	731.385	2	1061.6	1	y9	25	9	57.7
NPY	SSPETLISDLLMR	Light	731.385	2	847.471	1	y7	25	9	57.7
NPY	SSPETLISDLLMR	Light	731.385	2	734.387	1	y6	25	9	57.7
NPY	SSPETLISDLLMR	Heavy	736.389	2	1071.61	1	y9	25	9	57.7
NPY	SSPETLISDLLMR	Heavy	736.389	2	857.479	1	y7	25	9	57.7
NPY	SSPETLISDLLMR	Heavy	736.389	2	744.395	1	y6	25	9	57.7
O51E2	FGNSLHPIVR	Light	380.549	3	621.383	1	y5	17	18	31
O51E2	FGNSLHPIVR	Light	380.549	3	496.785	1	y9	17	18	31
O51E2	FGNSLHPIVR	Light	380.549	3	484.324	1	y4	17	18	31
O51E2	FGNSLHPIVR	Heavy	383.885	3	631.391	1	y5	17	18	31
O51E2	FGNSLHPIVR	Heavy	383.885	3	501.79	1	y9	17	18	31
O51E2	FGNSLHPIVR	Heavy	383.885	3	494.332	1	y4	17	18	31
O51E2	TVLQLPSK	Light	443.274	2	685.424	1	y6	16	5	33.2
O51E2	TVLQLPSK	Light	443.274	2	444.282	1	y4	16	5	33.2
O51E2	TVLQLPSK	Light	443.274	2	331.198	1	y3	16	5	33.2
O51E2	TVLQLPSK	Heavy	447.281	2	693.439	1	y6	16	5	33.2
O51E2	TVLQLPSK	Heavy	447.281	2	452.296	1	y4	16	5	33.2
O51E2	TVLQLPSK	Heavy	447.281	2	339.212	1	y3	16	5	33.2
OSTP	AIPVAQDLNAPSDWDSR	Light	927.953	2	1047.45	1	y9	31	22	42.2
OSTP	AIPVAQDLNAPSDWDSR	Light	927.953	2	933.406	1	y8	31	22	42.2
OSTP	AIPVAQDLNAPSDWDSR	Light	927.953	2	862.369	1	y7	31	22	42.2
OSTP	AIPVAQDLNAPSDWDSR	Heavy	932.957	2	1057.46	1	y9	31	22	42.2
OSTP	AIPVAQDLNAPSDWDSR	Heavy	932.957	2	943.414	1	y8	31	22	42.2
OSTP	AIPVAQDLNAPSDWDSR	Heavy	932.957	2	872.377	1	y7	31	22	42.2
OSTP	YPDAVATWLNPDPSQK	Light	901.441	2	1256.63	1	y11	30	21	46
OSTP	YPDAVATWLNPDPSQK	Light	901.441	2	671.336	1	y6	30	21	46
OSTP	YPDAVATWLNPDPSQK	Light	901.441	2	459.256	1	y4	30	21	46
OSTP	YPDAVATWLNPDPSQK	Heavy	905.449	2	1264.64	1	y11	30	21	46
OSTP	YPDAVATWLNPDPSQK	Heavy	905.449	2	679.35	1	y6	30	21	46
OSTP	YPDAVATWLNPDPSQK	Heavy	905.449	2	467.27	1	y4	30	21	46
P53	CSDSDGLAPPQHLIR	Light	555.939	3	931.547	1	y8	23	16	33.5
P53	CSDSDGLAPPQHLIR	Light	555.939	3	763.457	1	y6	23	16	33.5
P53	CSDSDGLAPPQHLIR	Light	555.939	3	430.759	2	y7	23	16	33.5
P53	CSDSDGLAPPQHLIR	Heavy	559.275	3	941.555	1	y8	23	16	33.5
P53	CSDSDGLAPPQHLIR	Heavy	559.275	3	773.466	1	y6	23	16	33.5
P53	CSDSDGLAPPQHLIR	Heavy	559.275	3	435.763	2	y7	23	16	33.5
P53	LGFLHSGTAK	Light	344.194	3	600.31	1	y6	15	22	29.3
P53	LGFLHSGTAK	Light	344.194	3	463.251	1	y5	15	22	29.3
P53	LGFLHSGTAK	Light	344.194	3	300.659	2	y6	15	22	29.3
P53	LGFLHSGTAK	Heavy	346.866	3	608.324	1	y6	15	22	29.3
P53	LGFLHSGTAK	Heavy	346.866	3	471.265	1	y5	15	22	29.3
P53	LGFLHSGTAK	Heavy	346.866	3	304.666	2	y6	15	22	29.3
PAFA	IPQPLFFINSEYFQYPANIIK	Light	848.118	3	1093.6	1	y9	35	1	59.5
PAFA	IPQPLFFINSEYFQYPANIIK	Light	848.118	3	818.477	1	y7	35	1	59.5
PAFA	IPQPLFFINSEYFQYPANIIK	Light	848.118	3	655.414	1	y6	35	1	59.5
PAFA	IPQPLFFINSEYFQYPANIIK	Heavy	850.789	3	1101.62	1	y9	35	1	59.5
PAFA	IPQPLFFINSEYFQYPANIIK	Heavy	850.789	3	826.491	1	y7	35	1	59.5
PAFA	IPQPLFFINSEYFQYPANIIK	Heavy	850.789	3	663.428	1	y6	35	1	59.5
PAFA	YPLVVFSHGLGAFR	Light	521.621	3	991.511	1	y9	22	1	50.7
PAFA	YPLVVFSHGLGAFR	Light	521.621	3	844.442	1	y8	22	1	50.7
PAFA	YPLVVFSHGLGAFR	Light	521.621	3	620.351	1	y6	22	1	50.7
PAFA	YPLVVFSHGLGAFR	Heavy	524.957	3	1001.52	1	y9	22	1	50.7
PAFA	YPLVVFSHGLGAFR	Heavy	524.957	3	854.451	1	y8	22	1	50.7
PAFA	YPLVVFSHGLGAFR	Heavy	524.957	3	630.36	1	y6	22	1	50.7
PGFRB	ELDIFGLNPADESTR	Light	838.91	2	1206.57	1	y11	28	9	49.8
PGFRB	ELDIFGLNPADESTR	Light	838.91	2	1059.51	1	y10	28	9	49.8
PGFRB	ELDIFGLNPADESTR	Light	838.91	2	775.358	1	y7	28	9	49.8
PGFRB	ELDIFGLNPADESTR	Heavy	843.914	2	1216.58	1	y11	28	9	49.8
PGFRB	ELDIFGLNPADESTR	Heavy	843.914	2	1069.51	1	y10	28	9	49.8
PGFRB	ELDIFGLNPADESTR	Heavy	843.914	2	785.366	1	y7	28	9	49.8
PGFRB	VVEGTAYGLSR	Light	576.306	2	953.469	1	y9	20	20	28.9
PGFRB	VVEGTAYGLSR	Light	576.306	2	824.426	1	y8	20	20	28.9
PGFRB	VVEGTAYGLSR	Light	576.306	2	595.32	1	y5	20	20	28.9
PGFRB	VVEGTAYGLSR	Heavy	581.311	2	963.477	1	y9	20	20	28.9
PGFRB	VVEGTAYGLSR	Heavy	581.311	2	834.434	1	y8	20	20	28.9
PGFRB	VVEGTAYGLSR	Heavy	581.311	2	605.328	1	y5	20	20	28.9
PK3CA	LINLTDILK	Light	521.829	2	816.483	1	y7	19	20	53.9
PK3CA	LINLTDILK	Light	521.829	2	702.44	1	y6	19	20	53.9
PK3CA	LINLTDILK	Light	521.829	2	589.356	1	y5	19	20	53.9
PK3CA	LINLTDILK	Heavy	525.836	2	824.497	1	y7	19	20	53.9
PK3CA	LINLTDILK	Heavy	525.836	2	710.454	1	y6	19	20	53.9
PK3CA	LINLTDILK	Heavy	525.836	2	597.37	1	y5	19	20	53.9
PK3CA	YEQYLDNLLVR	Light	713.372	2	1133.63	1	y9	24	19	46.3
PK3CA	YEQYLDNLLVR	Light	713.372	2	1005.57	1	y8	24	19	46.3
PK3CA	YEQYLDNLLVR	Light	713.372	2	729.425	1	y6	24	19	46.3
PK3CA	YEQYLDNLLVR	Heavy	718.376	2	1143.64	1	y9	24	19	46.3
PK3CA	YEQYLDNLLVR	Heavy	718.376	2	1015.58	1	y8	24	19	46.3
PK3CA	YEQYLDNLLVR	Heavy	718.376	2	739.434	1	y6	24	19	46.3
PSA	IVGGWECEK	Light	539.255	2	865.351	1	y7	18	21	29
PSA	IVGGWECEK	Light	539.255	2	436.186	1	y3	24	21	29
PSA	IVGGWECEK	Light	539.255	2	213.16	1	b2	17	21	29
PSA	IVGGWECEK	Heavy	543.262	2	873.365	1	y7	18	21	29
PSA	IVGGWECEK	Heavy	543.262	2	444.2	1	y3	24	21	29
PSA	IVGGWECEK	Heavy	543.262	2	213.16	1	b2	17	21	29
PSA	LSEPAELTDAVK	Light	636.838	2	943.509	1	y9	21	8	35.6	14	21.8
PSA	LSEPAELTDAVK	Light	636.838	2	846.457	1	y8	24	8	35.6	14	21.8
PSA	LSEPAELTDAVK	Light	636.838	2	775.42	1	y7	23	8	35.6	14	21.8
PSA	LSEPAELTDAVK	Heavy	640.845	2	951.524	1	y9	21	8	35.6	14	21.8
PSA	LSEPAELTDAVK	Heavy	640.845	2	854.471	1	y8	24	8	35.6	14	21.8
PSA	LSEPAELTDAVK	Heavy	640.845	2	783.434	1	y7	23	8	35.6	14	21.8
RAF1	TISNGFGFK	Light	485.753	2	756.368	1	y7	17	12	34.8
RAF1	TISNGFGFK	Light	485.753	2	555.293	1	y5	22	12	34.8
RAF1	TISNGFGFK	Light	485.753	2	351.203	1	y3	25	12	34.8
RAF1	TISNGFGFK	Heavy	489.76	2	764.382	1	y7	17	12	34.8
RAF1	TISNGFGFK	Heavy	489.76	2	563.307	1	y5	22	12	34.8
RAF1	TISNGFGFK	Heavy	489.76	2	359.217	1	y3	25	12	34.8
RAF1	VVDPTPEQFQAFR	Light	767.388	2	1022.51	1	y8	26	6	40.7
RAF1	VVDPTPEQFQAFR	Light	767.388	2	668.32	2	y11	26	6	40.7
RAF1	VVDPTPEQFQAFR	Light	767.388	2	610.807	1	y10	26	6	40.7
RAF1	VVDPTPEQFQAFR	Heavy	772.393	2	1032.51	1	y8	26	6	40.7
RAF1	VVDPTPEQFQAFR	Heavy	772.393	2	673.324	2	y11	26	6	40.7
RAF1	VVDPTPEQFQAFR	Heavy	772.393	2	615.811	1	y10	26	6	40.7
SERPINI1	ALGITEIFIK	Light	552.837	2	920.545	1	y8	16	11	52.2
SERPINI1	ALGITEIFIK	Light	552.837	2	863.524	1	y7	17	11	52.2
SERPINI1	ALGITEIFIK	Light	552.837	2	750.44	1	y6	16	11	52.2
SERPINI1	ALGITEIFIK	Heavy	556.844	2	928.559	1	y8	16	11	52.2
SERPINI1	ALGITEIFIK	Heavy	556.844	2	871.538	1	y7	17	11	52.2
SERPINI1	ALGITEIFIK	Heavy	556.844	2	758.454	1	y6	16	11	52.2
SERPINI1	NGEEFSFLK	Light	535.761	2	956.472	1	y8	17	24	40.7
SERPINI1	NGEEFSFLK	Light	535.761	2	899.451	1	y7	15	24	40.7
SERPINI1	NGEEFSFLK	Light	535.761	2	770.408	1	y6	16	24	40.7
SERPINI1	NGEEFSFLK	Heavy	539.768	2	964.487	1	y8	17	24	40.7
SERPINI1	NGEEFSFLK	Heavy	539.768	2	907.465	1	y7	15	24	40.7
SERPINI1	NGEEFSFLK	Heavy	539.768	2	778.423	1	y6	16	24	40.7
SMAD4	GFPHVIYAR	Light	530.29	2	855.484	1	y7	19	20	33.3
SMAD4	GFPHVIYAR	Light	530.29	2	758.431	1	y6	19	20	33.3
SMAD4	GFPHVIYAR	Light	530.29	2	621.372	1	y5	19	20	33.3
SMAD4	GFPHVIYAR	Heavy	535.294	2	865.492	1	y7	19	20	33.3
SMAD4	GFPHVIYAR	Heavy	535.294	2	768.439	1	y6	19	20	33.3
SMAD4	GFPHVIYAR	Heavy	535.294	2	631.38	1	y5	19	20	33.3
SMAD4	YCQYAFDLK	Light	604.276	2	593.329	1	y5	21	6	37.4	35	22.2
SMAD4	YCQYAFDLK	Light	604.276	2	522.292	1	y4	21	6	37.4	35	22.2
SMAD4	YCQYAFDLK	Light	604.276	2	375.224	1	y3	21	6	37.4	35	22.2
SMAD4	YCQYAFDLK	Heavy	608.283	2	601.344	1	y5	21	6	37.4	35	22.2
SMAD4	YCQYAFDLK	Heavy	608.283	2	530.306	1	y4	21	6	37.4	35	22.2
SMAD4	YCQYAFDLK	Heavy	608.283	2	383.238	1	y3	21	6	37.4	35	22.2
SPINK1	CYNELNGCTK	Light	629.763	2	935.425	1	y8	20	6	23.1
SPINK1	CYNELNGCTK	Light	629.763	2	821.382	1	y7	20	6	23.1
SPINK1	CYNELNGCTK	Light	629.763	2	692.34	1	y6	20	6	23.1
SPINK1	CYNELNGCTK	Heavy	633.77	2	943.439	1	y8	20	6	23.1
SPINK1	CYNELNGCTK	Heavy	633.77	2	829.396	1	y7	20	6	23.1
SPINK1	CYNELNGCTK	Heavy	633.77	2	700.354	1	y6	20	6	23.1
SPINK1	QTSILIQK	Light	465.785	2	701.456	1	y6	15	18	29.4	23	20.6
SPINK1	QTSILIQK	Light	465.785	2	501.34	1	y4	16	18	29.4	23	20.6
SPINK1	QTSILIQK	Light	465.785	2	388.255	1	y3	14	18	29.4	23	20.6
SPINK1	QTSILIQK	Heavy	469.792	2	709.47	1	y6	15	18	29.4	23	20.6
SPINK1	QTSILIQK	Heavy	469.792	2	509.354	1	y4	16	18	29.4	23	20.6
SPINK1	QTSILIQK	Heavy	469.792	2	396.27	1	y3	14	18	29.4	23	20.6
SPRC	APLIPMEHCTTR	Light	475.904	3	1031.44	1	y8	20	1	32.1
SPRC	APLIPMEHCTTR	Light	475.904	3	803.346	1	y6	20	1	32.1
SPRC	APLIPMEHCTTR	Light	475.904	3	516.223	2	y8	20	1	32.1
SPRC	APLIPMEHCTTR	Heavy	479.24	3	1041.45	1	y8	20	1	32.1
SPRC	APLIPMEHCTTR	Heavy	479.24	3	813.355	1	y6	20	1	32.1
SPRC	APLIPMEHCTTR	Heavy	479.24	3	521.228	2	y8	20	1	32.1
SPRC	LEAGDHPVELLAR	Light	473.925	3	797.488	1	y7	20	19	35.2	25	22.8
SPRC	LEAGDHPVELLAR	Light	473.925	3	653.841	2	y12	20	19	35.2	25	22.8
SPRC	LEAGDHPVELLAR	Light	473.925	3	467.777	2	y8	20	19	35.2	25	22.8
SPRC	LEAGDHPVELLAR	Heavy	477.261	3	807.496	1	y7	20	19	35.2	25	22.8
SPRC	LEAGDHPVELLAR	Heavy	477.261	3	658.845	2	y12	20	19	35.2	25	22.8
SPRC	LEAGDHPVELLAR	Heavy	477.261	3	472.781	2	y8	20	19	35.2	25	22.8
STAT3	FPELNYQLK	Light	576.308	2	907.488	1	y7	20	16	41.3
STAT3	FPELNYQLK	Light	576.308	2	778.446	1	y6	20	16	41.3
STAT3	FPELNYQLK	Light	576.308	2	502.774	2	y8	20	16	41.3
STAT3	FPELNYQLK	Heavy	580.316	2	915.503	1	y7	20	16	41.3
STAT3	FPELNYQLK	Heavy	580.316	2	786.46	1	y6	20	16	41.3
STAT3	FPELNYQLK	Heavy	580.316	2	506.781	2	y8	20	16	41.3
STAT3	GLSIEQLTTLAEK	Light	701.893	2	1032.56	1	y9	24	19	49
STAT3	GLSIEQLTTLAEK	Light	701.893	2	903.515	1	y8	24	19	49
STAT3	GLSIEQLTTLAEK	Light	701.893	2	775.456	1	y7	24	19	49
STAT3	GLSIEQLTTLAEK	Heavy	705.9	2	1040.57	1	y9	24	19	49
STAT3	GLSIEQLTTLAEK	Heavy	705.9	2	911.529	1	y8	24	19	49
STAT3	GLSIEQLTTLAEK	Heavy	705.9	2	783.47	1	y7	24	19	49
TFF3	IPGVPWCFKPLQEAECTF	Light	1090.02	2	1033.48	2	y17	36	14	57
TFF3	IPGVPWCFKPLQEAECTF	Light	1090.02	2	906.908	2	y14	36	14	57
TFF3	IPGVPWCFKPLQEAECTF	Light	1090.02	2	427.165	1	y3	36	14	57
TFF3	IPGVPWCFKPLQEAECTF	Heavy	1095.03	2	1038.49	2	y17	36	14	57
TFF3	IPGVPWCFKPLQEAECTF	Heavy	1095.03	2	911.921	2	y14	36	14	57
TFF3	IPGVPWCFKPLQEAECTF	Heavy	1095.03	2	437.192	1	y3	36	14	57
TFF3	VDCGYPHVTPK	Light	424.873	3	898.478	1	y8	18	9	25.4	14	20.1
TFF3	VDCGYPHVTPK	Light	424.873	3	678.393	1	y6	18	9	25.4	14	20.1
TFF3	VDCGYPHVTPK	Light	424.873	3	339.7	2	y6	18	9	25.4	14	20.1
TFF3	VDCGYPHVTPK	Heavy	427.544	3	906.492	1	y8	18	9	25.4	14	20.1
TFF3	VDCGYPHVTPK	Heavy	427.544	3	686.408	1	y6	18	9	25.4	14	20.1
TFF3	VDCGYPHVTPK	Heavy	427.544	3	343.707	2	y6	18	9	25.4	14	20.1
TGFB1	EAVPEPVLLSR	Light	605.346	2	910.536	1	y8	17	15	39.4
TGFB1	EAVPEPVLLSR	Light	605.346	2	684.44	1	y6	24	15	39.4
TGFB1	EAVPEPVLLSR	Light	605.346	2	455.771	2	y8	17	15	39.4
TGFB1	EAVPEPVLLSR	Heavy	610.35	2	920.544	1	y8	17	15	39.4
TGFB1	EAVPEPVLLSR	Heavy	610.35	2	694.449	1	y6	24	15	39.4
TGFB1	EAVPEPVLLSR	Heavy	610.35	2	460.776	2	y8	17	15	39.4
TGFB1	GGEIEGFR	Light	432.714	2	621.335	1	y5	15	6	26.7	11	20.5
TGFB1	GGEIEGFR	Light	432.714	2	508.251	1	y4	15	6	26.7	11	20.5
TGFB1	GGEIEGFR	Light	432.714	2	379.209	1	y3	16	6	26.7	11	20.5
TGFB1	GGEIEGFR	Heavy	437.718	2	631.344	1	y5	15	6	26.7	11	20.5
TGFB1	GGEIEGFR	Heavy	437.718	2	518.26	1	y4	15	6	26.7	11	20.5
TGFB1	GGEIEGFR	Heavy	437.718	2	389.217	1	y3	16	6	26.7	11	20.5
TMPS2	VLLIETQR	Light	486.298	2	759.436	1	y6	18	10	34.2
TMPS2	VLLIETQR	Light	486.298	2	646.352	1	y5	18	10	34.2
TMPS2	VLLIETQR	Light	486.298	2	533.268	1	y4	18	10	34.2
TMPS2	VLLIETQR	Heavy	491.302	2	769.444	1	y6	18	10	34.2
TMPS2	VLLIETQR	Heavy	491.302	2	656.36	1	y5	18	10	34.2
TMPS2	VLLIETQR	Heavy	491.302	2	543.276	1	y4	18	10	34.2
TMPS2	VLTQASNPVVCTQPK	Light	821.435	2	1129.57	1	y10	28	6	30.5
TMPS2	VLTQASNPVVCTQPK	Light	821.435	2	928.492	1	y8	28	6	30.5
TMPS2	VLTQASNPVVCTQPK	Light	821.435	2	732.371	1	y6	28	6	30.5
TMPS2	VLTQASNPVVCTQPK	Heavy	825.442	2	1137.58	1	y10	28	6	30.5
TMPS2	VLTQASNPVVCTQPK	Heavy	825.442	2	936.506	1	y8	28	6	30.5
TMPS2	VLTQASNPVVCTQPK	Heavy	825.442	2	740.385	1	y6	28	6	30.5
TPM2	HIAEDSDRKYEEVAR	Light	455.225	4	748.852	2	y12	20	6	22.6
TPM2	HIAEDSDRKYEEVAR	Light	455.225	4	474.267	1	y4	20	6	22.6
TPM2	HIAEDSDRKYEEVAR	Light	455.225	4	345.224	1	y3	20	6	22.6
TPM2	HIAEDSDRKYEEVAR	Heavy	457.727	4	753.857	2	y12	20	6	22.6
TPM2	HIAEDSDRKYEEVAR	Heavy	457.727	4	484.275	1	y4	20	6	22.6
TPM2	HIAEDSDRKYEEVAR	Heavy	457.727	4	355.233	1	y3	20	6	22.6
TPM2	QLEEEQQALQK	Light	672.344	2	1102.54	1	y9	23	Not Detected	Not Detected
TPM2	QLEEEQQALQK	Light	672.344	2	973.495	1	y8	23	Not Detected	Not Detected
TPM2	QLEEEQQALQK	Light	672.344	2	459.293	1	y4	23	Not Detected	Not Detected
TPM2	QLEEEQQALQK	Heavy	676.351	2	1110.55	1	y9	23	Not Detected	Not Detected
TPM2	QLEEEQQALQK	Heavy	676.351	2	981.509	1	y8	23	Not Detected	Not Detected
TPM2	QLEEEQQALQK	Heavy	676.351	2	467.307	1	y4	23	Not Detected	Not Detected
TWST1	MASCSYVAHER	Light	437.525	3	861.421	1	y7	19	8	23.3
TWST1	MASCSYVAHER	Light	437.525	3	611.326	1	y5	19	8	23.3
TWST1	MASCSYVAHER	Light	437.525	3	512.258	1	y4	19	8	23.3
TWST1	MASCSYVAHER	Heavy	440.861	3	871.43	1	y7	19	8	23.3
TWST1	MASCSYVAHER	Heavy	440.861	3	621.334	1	y5	19	8	23.3
TWST1	MASCSYVAHER	Heavy	440.861	3	522.266	1	y4	19	8	23.3
TWST1	YIDFLYQVLQSDELDSK	Light	1038.51	2	1133.57	1	y10	34	15	57.9
TWST1	YIDFLYQVLQSDELDSK	Light	1038.51	2	921.416	1	y8	34	15	57.9
TWST1	YIDFLYQVLQSDELDSK	Light	1038.51	2	793.357	1	y7	34	15	57.9
TWST1	YIDFLYQVLQSDELDSK	Heavy	1042.52	2	1141.58	1	y10	34	15	57.9
TWST1	YIDFLYQVLQSDELDSK	Heavy	1042.52	2	929.43	1	y8	34	15	57.9
TWST1	YIDFLYQVLQSDELDSK	Heavy	1042.52	2	801.372	1	y7	34	15	57.9
VEGFA	FMDVYQR	Light	479.726	2	680.336	1	y5	17	9	30.9	38	20.8
VEGFA	FMDVYQR	Light	479.726	2	565.309	1	y4	17	9	30.9	38	20.8
VEGFA	FMDVYQR	Light	479.726	2	466.241	1	y3	17	9	30.9	38	20.8
VEGFA	FMDVYQR	Heavy	484.73	2	690.344	1	y5	17	9	30.9	38	20.8
VEGFA	FMDVYQR	Heavy	484.73	2	575.318	1	y4	17	9	30.9	38	20.8
VEGFA	FMDVYQR	Heavy	484.73	2	476.249	1	y3	17	9	30.9	38	20.8
VEGFA	HLFVQDPQTCK	Light	686.838	2	1122.52	1	y9	24	23	28.6
VEGFA	HLFVQDPQTCK	Light	686.838	2	975.456	1	y8	24	23	28.6
VEGFA	HLFVQDPQTCK	Light	686.838	2	633.302	1	y5	24	23	28.6
VEGFA	HLFVQDPQTCK	Heavy	690.845	2	1130.54	1	y9	24	23	28.6
VEGFA	HLFVQDPQTCK	Heavy	690.845	2	983.471	1	y8	24	23	28.6
VEGFA	HLFVQDPQTCK	Heavy	690.845	2	641.317	1	y5	24	23	28.6

## Sheet: Table S4
Protein	Peptide Sequence	Slope	Intercept	LOD (amol/ug)	LOQ (amol/ug)	Light in Matrix (amol/ug)
ANXA2	GLGTDEDSLIEIICSR	8.763e-05	0.00555488	60	300	10515.1
CAMKK2	SLSAPGNLLTK	0.00035946	0.00992935	12	60	2678.54
CCND1	AYPDANLLNDR	0.00093687	0.00316848	3	12	1062.22
EGFR	LTQLGTFEDHFLSLQR	0.00185106	0.0229475	12	60	530.868
ERG_pan	VIVPADPTLWSTDHVR	0.00117202	-0.0144593	3	12	868.958
FOLH1	TYSVSFDSLFSAVK	1.347e-05	0.00091449	60	300	68053.2
MMP9	LGLGADVAQVTGALR	0.0001216	0.00144451	12	60	8086.92
MUC1	DISEMFLQIYK	0.00065714	0.011108	12	60	1486.19
NCOA2	LLQDSSSPVDLAK	0.00015476	-0.00361342	12	60	6694.35
PSA	LSEPAETDAVK	4.27e-06	-0.00075712	12	60	362380
SMAD4	YCQYAFDLK	7.943e-05	0.00409246	12	60	11764.4
SPINK1	QTSILIQK	0.00148433	-0.00211938	12	300	675.099
SPRC	LEAGDHPVELLAR	0.00053046	0.0294602	3	12	1753.14
TFF3	VDCGYPHVTPK	0.00019281	0.00537731	12	60	4991.92
TGFB1	GGEIEGFR	0.00060799	0.00633197	60*	300*	1620.69
VEGFA	FMDVYQR	0.00064613	0.0165004	3	60	1494.22
* There was significant interference from the sample matrix for SRM detection of the heavy isotope-labeled TGFB1 peptide GGEIEGFR (but not in the light peptide transitions), therefore the LOD and LOQ of GGEIEGFR cannot be accurately determined.

## Sheet: Table S5
		Sample ID
Protein	Peptide Sequence	2	8	9	13	14	16	56	57	66	74	82	89	90	91	105	141	152	159	167	304	361	362	500	620	728	745	991	203	207	209	214	217	223	225	234	237	241	243	246	247	249	253	254	256	258	259	260	261
ANXA2	GLGTDEDSLIEIICSR	2.082	0.7679	0.6348	0.9363	0.601	0.6771	0.7463	1.7181	0.6645	0.808	0.5895	1.097	0.7675	0.8694	0.5122	0.606	0.7495	0.6947	0.5395	0.7234	0.8064	1.2051	0.8008	1.2659	1.2806	0.7684	0.7891	0.6616	0.7106	0.6377	0.6526	0.7999	0.9294	0.6137	0.5966	0.67	0.5453	0.9554	0.9182	0.4372	0.6012	0.5619	0.9985	0.6122	0.7545	0.6411	0.912	0.7682
CAMKK2	SLSAPGNLLTK	0.0467	0.0277	0.0223	0.0242	0.0571	0.035	0.0747	0.0666	0.0602	0.0343	0.0423	0.0554	0.0448	0.0378	0.0577	0.0243	0.0308	0.0392	0.0574	0.0285	0.0282	0.0265	0.0553	0.014	0.0434	0.0504	0.1175	0.0318	0.0211	0.0243	0.016	0.018	0.035	0.0131	0.0143	0.0258	0.0273	0.0339	0.0194	0.0214	0.0342	0.0184	0.0336	0.0241	0.0242	0.0289	0.0208	0.0648
CCND1	AYPDANLLNDR	0.0073	0.0029	0.0019	0.0059	0.0036	0.0039	0.0078	0.0037	0.005	0.0034	0.0056	0.0034	0.0041	0.0042	0.0032	0.003	0.0057	0.0079	0.0041	0.0053	0.0046	0.0025	0.0033	0.0053	0.0064	0.0041	0.0231	0.0038	0.0033	0.0037	0.0025	0.0031	0.0043	0.0017	0.0019	0.0024	0.0027	0.0045	0.0026	0.0026	0.002	0.0033	0.0031	0.0028	0.0025	0.0027	0.0022	0.0027
EGFR	LTQLGTFEDHFLSLQR	0.107	0.0359	0.0344	0.0817	0.0589	0.0599	0.0647	0.0671	0.0698	0.1124	0.068	0.0651	0.0728	0.0936	0.0496	0.0819	0.0505		0.0552		0.0287	0.0628		0.0477	0.1063	0.0661	0.1	0.1056	0.0751	0.0703	0.0705	0.0767	0.0918	0.054	0.061	0.051	0.0652	0.0617	0.0653	0.033	0.0555	0.038	0.0731	0.0516	0.0542	0.0806	0.0695	0.0626
ERG_pan	VIVPADPTLWSTDHVR	0.0049	0.0143	0.0052	0.0033	0.0021	0.0069	0.0021	0.003	0.0136	0.0076	0.0026	0.0037	0.0077	0.0029	0.0172	0.0111	0.0022	0.0016	0.0108	0.0076	0.0097	0.0081		0.0018	0.002	0.0015	0.001	0.0183	0.0142	0.0104	0.0107	0.0167	0.0025	0.0032	0.0022	0.011	0.0092	0.0048	0.0073	0.0014	0.0021	0.0019	0.0071	0.0084	0.011	0.0189	0.0019	0.0107
FOLH1	TYSVSFDSLFSAVK	0.3934	0.0515	0.0513	0.0908	0.1045	0.1759	0.3261	0.1321	0.4671	0.1509	0.1917	0.0638	0.1642	0.0943	0.2261	0.1982	0.3218	0.1401	0.1801	0.0204	0.1752	0.0329	0.1396	0.0368	0.2052	0.4495	0.2025	0.2643	0.1459	0.0891	0.1127	0.1802	0.0568	0.1064	0.1417	0.1168	0.2161	1.0689	0.2038	0.1145	0.1858	0.3286	0.0819	0.0673	0.2226	0.2593	0.1743	0.2862
MMP9	LGLGADVAQVTGALR	0.0333	0.015	0.0069	0.0066	0.0173	0.0162	0.0109	0.018	0.0243	0.0188	0.0302	0.0043	0.028	0.0112	0.0161	0.0203	0.0102	0.0038	0.0058	0.0622	0.0507	0.0304	0.0195	0.0079	0.0213	0.0204	0.007	0.0302	0.0198	0.015	0.0215	0.0158	0.0162	0.0049	0.0063	0.0327	0.0061	0.0184	0.0105	0.0041	0.0094	0.0116	0.0142	0.0315	0.0063	0.0095	0.0108	0.0164
MUC1	DISEMFLQIYK	0.0318		0.0282	0.005	0.0079	0.0105		0.0069	0.0094	0.0146	0.017		0.0444	0.0496	0.015	0.0219	0.0088		0.009	0.0102	0.0153	0.0171	0.0159	0.0067	0.0104	0.0077	0.0065	0.0161	0.0151	0.0087	0.016	0.1053	0.0339	0.0047	0.0103	0.0262	0.0947	0.0088	0.0059	0.0059	0.0064	0.0101	0.0196		0.0097	0.0054	0.0249	0.0156
NCOA2	LLQDSSSPVDLAK	0.0095	0.0048	0.006	0.0038	0.0042	0.0048	0.0097	0.0074	0.0062		0.0069	0.0059	0.006	0.0047	0.007	0.0054	0.0049	0.0053	0.0057	0.0036	0.0041	0.0045	0.0051	0.0014	0.0065	0.0047	0.0139	0.0087	0.0053	0.0046	0.0048	0.0054	0.0066	0.0026	0.0035	0.0041	0.0049	0.005	0.0034	0.0027	0.0045	0.0037	0.0042	0.0033	0.0038	0.0056	0.0038	0.0043
PSA	LSEPAETDAVK	23.7072	10.4169	15.129	9.57	44.8628	18.9102	16.6746	14.1719	14.5813	7.719	9.8719	37.4175	11.9046	15.2343	21.2786	11.7505	20.8423	18.1005	6.2887	10.6453	11.1478	10.4943	22.2796	1.7799	23.2609	36.2001	8.8374	10.3366	17.5562	21.0468	9.1239	14.0333	18.1186	9.695	5.2122	11.9658	17.0188	18.5406	13.5756	10.2342	16.2446	14.5065	32.291	14.5761	11.6997	16.1096	15.182	38.8967
SMAD4	YCQYAFDLK	0.0193	0.0174	0.0146	0.0188	0.0236	0.0177	0.0182	0.019	0.0171	0.0174	0.0184	0.0219	0.0182	0.0184	0.0325	0.0221	0.0117	0.0181	0.019	0.0099	0.0127	0.0266	0.0131	0.0116	0.028	0.0235	0.0215	0.0144	0.0211	0.0166	0.016	0.0145	0.0198	0.0089	0.0119	0.0172	0.0149	0.0171	0.016	0.013	0.0143	0.0152	0.0206	0.0195	0.0167	0.018	0.0114	0.0171
SPINK1	QTSILIQK	0.0081		0.0032	0.0041	0.5182	0.0028	0.824	0.644	0.0017	0.0466	0.0636	0.002	0.0045	0.0019		0.0017	0.0015	0.0019	0.0019	0.0019	0.0173	0.0017	0.0072		0.9145	0.1954	0.0704	0.0015	0.002	0.0017		0.0017	0.5713	0.0018	0.0022	0.0052			0.0034	0.002	0.0133	0.0019	0.0016	0.0018		0.0018	0.9703	0.002
SPRC	LEAGDHPVELLAR	0.0348	0.0301	0.0269	0.0495	0.043	0.0444	0.0421	0.0531	0.0681	0.0577	0.0336	0.0234	0.0424	0.0374	0.0446	0.0453	0.055	0.0319	0.0585	0.032	0.0326	0.0373	0.0262	0.1058	0.0663	0.0506	0.0323	0.0865	0.0329	0.0258	0.0275	0.0602	0.0417	0.0145	0.0348	0.0251	0.0416	0.0562	0.0207	0.0226	0.0162	0.0354	0.0278	0.0242	0.0275	0.0274	0.0242	0.048
TFF3	VDCGYPHVTPK	1.205	0.0286	0.1011	0.0994	4.6546	0.0972	0.583	0.1117	0.0766	0.4191	0.8923	0.2437	0.0713	0.7446	0.1747	0.179	0.1196	0.3295	0.0258	0.0138	0.0329	0.0514	0.663	0.0207	2.3453	2.3992	1.3694	0.0191	0.0454	0.0497	0.031	0.0304	0.11	0.0309	0.1021	0.0281	0.0875	0.4858	0.0885	0.5115	0.1602	0.4537	0.1996	0.0661	0.0691	0.108	0.193	3.2295
TGFB1	GGEIEGFR	0.0095	0.0082	0.0094	0.0109	0.0114	0.0108	0.0125	0.0073	0.0211	0.0153	0.0085	0.0041	0.0101	0.0125	0.0089	0.0169	0.0078	0.0107	0.0132	0.0088	0.0103	0.0112	0.0075	0.0191	0.0082	0.008	0.0096	0.0206	0.0096	0.0126	0.0079	0.0149	0.0107	0.0051	0.008	0.0083	0.0123	0.0086	0.0076	0.0032	0.0054	0.0065	0.007	0.0086	0.006	0.0101	0.0101	0.0067
VEGFA	FMDVYQR	0.0154	0.007	0.0057	0.0123	0.0243	0.0092	0.0104	0.0117	0.0074	0.0042	0.0146	0.0074	0.0095	0.0254	0.0083	0.0072	0.0073	0.0079	0.0046	0.0059	0.0089	0.0055	0.007	0.009	0.0151	0.0065	0.0084	0.0099	0.013	0.01	0.0051	0.0074	0.0113	0.0043	0.0065	0.0052	0.01	0.0145	0.0056	0.0058	0.0179	0.0088	0.0083	0.0061	0.0064	0.0158	0.0094	0.0119
[truncated: 290 more columns]

## Sheet: Table S6
		Sample ID
Protein	Peptide Sequence	2	8	9	13	14	16	56	57	66	74	82	89	90	91	105	141	152	159	167	203	207	209	214	217	223	225	234	237	241	243	246	247	249	253	254	256	258	259	260	261	263	267	268	271	273	277	281	282
ANXA2	GLGTDEDSLIEIICSR	11100	11100	11100	11100	11100	11100	11100	11100	11100	11100	11100	11100	11100	11100	11100	11100	11100	11100	11100	11100	11100	11100	11100	11100	11100	11100	11100	11100	11100	11100	11100	11100	11100	11100	11100	11100	11100	11100	11100	11100	11100	11100	11100	11100	11100	11100	11100	11100
CAMKK2	SLSAPGNLLTK	8024.3	8024.3	8024.3	8024.3	8024.3	8024.3	8024.3	8024.3	8024.3	8024.3	8024.3	8024.3	8024.3	8024.3	8024.3	8024.3	8024.3	8024.3	8024.3	8024.3	8024.3	8024.3	8024.3	8024.3	8024.3	8024.3	8024.3	8024.3	8024.3	8024.3	8024.3	8024.3	8024.3	8024.3	8024.3	8024.3	8024.3	8024.3	8024.3	8024.3	8024.3	8024.3	8024.3	8024.3	8024.3	8024.3	8024.3	8024.3
CCND1	AYPDANLLNDR	12296.7	12296.7	12296.7	12296.7	12296.7	12296.7	12296.7	12296.7	12296.7	12296.7	12296.7	12296.7	12296.7	12296.7	12296.7	12296.7	12296.7	12296.7	12296.7	12296.7	12296.7	12296.7	12296.7	12296.7	12296.7	12296.7	12296.7	12296.7	12296.7	12296.7	12296.7	12296.7	12296.7	12296.7	12296.7	12296.7	12296.7	12296.7	12296.7	12296.7	12296.7	12296.7	12296.7	12296.7	12296.7	12296.7	12296.7	12296.7
EGFR	LTQLGTFEDHFLSLQR	5571.58	5571.58	5571.58	5571.58	5571.58	5571.58	5571.58	5571.58	5571.58	5571.58	5571.58	5571.58	5571.58	5571.58	5571.58	5571.58	5571.58	5571.58	5571.58	5571.58	5571.58	5571.58	5571.58	5571.58	5571.58	5571.58	5571.58	5571.58	5571.58	5571.58	5571.58	5571.58	5571.58	5571.58	5571.58	5571.58	5571.58	5571.58	5571.58	5571.58	5571.58	5571.58	5571.58	5571.58	5571.58	5571.58	5571.58	5571.58
ERG_pan	VIVPADPTLWSTDHVR	11495.9	11495.9	11495.9	11495.9	11495.9	11495.9	11495.9	11495.9	11495.9	11495.9	11495.9	11495.9	11495.9	11495.9	11495.9	11495.9	11495.9	11495.9	11495.9	11495.9	11495.9	11495.9	11495.9	11495.9	11495.9	11495.9	11495.9	11495.9	11495.9	11495.9	11495.9	11495.9	11495.9	11495.9	11495.9	11495.9	11495.9	11495.9	11495.9	11495.9	11495.9	11495.9	11495.9	11495.9	11495.9	11495.9	11495.9	11495.9
FOLH1	TYSVSFDSLFSAVK	8951.31	8951.31	8951.31	8951.31	8951.31	8951.31	8951.31	8951.31	8951.31	8951.31	8951.31	8951.31	8951.31	8951.31	8951.31	8951.31	8951.31	8951.31	8951.31	8951.31	8951.31	8951.31	8951.31	8951.31	8951.31	8951.31	8951.31	8951.31	8951.31	8951.31	8951.31	8951.31	8951.31	8951.31	8951.31	8951.31	8951.31	8951.31	8951.31	8951.31	8951.31	8951.31	8951.31	8951.31	8951.31	8951.31	8951.31	8951.31
MMP9	LGLGADVAQVTGALR	10719.3	10719.3	10719.3	10719.3	10719.3	10719.3	10719.3	10719.3	10719.3	10719.3	10719.3	10719.3	10719.3	10719.3	10719.3	10719.3	10719.3	10719.3	10719.3	10719.3	10719.3	10719.3	10719.3	10719.3	10719.3	10719.3	10719.3	10719.3	10719.3	10719.3	10719.3	10719.3	10719.3	10719.3	10719.3	10719.3	10719.3	10719.3	10719.3	10719.3	10719.3	10719.3	10719.3	10719.3	10719.3	10719.3	10719.3	10719.3
MUC1	DISEMFLQIYK	6393.67	6393.67	6393.67	6393.67	6393.67	6393.67	6393.67	6393.67	6393.67	6393.67	6393.67	6393.67	6393.67	6393.67	6393.67	6393.67	6393.67	6393.67	6393.67	6393.67	6393.67	6393.67	6393.67	6393.67	6393.67	6393.67	6393.67	6393.67	6393.67	6393.67	6393.67	6393.67	6393.67	6393.67	6393.67	6393.67	6393.67	6393.67	6393.67	6393.67	6393.67	6393.67	6393.67	6393.67	6393.67	6393.67	6393.67	6393.67
NCOA2	LLQDSSSPVDLAK	10861.7	10861.7	10861.7	10861.7	10861.7	10861.7	10861.7	10861.7	10861.7	10861.7	10861.7	10861.7	10861.7	10861.7	10861.7	10861.7	10861.7	10861.7	10861.7	10861.7	10861.7	10861.7	10861.7	10861.7	10861.7	10861.7	10861.7	10861.7	10861.7	10861.7	10861.7	10861.7	10861.7	10861.7	10861.7	10861.7	10861.7	10861.7	10861.7	10861.7	10861.7	10861.7	10861.7	10861.7	10861.7	10861.7	10861.7	10861.7
PSA	LSEPAELTDAVK	8581.17	8581.17	8581.17	8581.17	8581.17	8581.17	8581.17	8581.17	8581.17	8581.17	8581.17	8581.17	8581.17	8581.17	8581.17	8581.17	8581.17	8581.17	8581.17	8581.17	8581.17	8581.17	8581.17	8581.17	8581.17	8581.17	8581.17	8581.17	8581.17	8581.17	8581.17	8581.17	8581.17	8581.17	8581.17	8581.17	8581.17	8581.17	8581.17	8581.17	8581.17	8581.17	8581.17	8581.17	8581.17	8581.17	8581.17	8581.17
SMAD4	YCQYAFDLK	9451.03	9451.03	9451.03	9451.03	9451.03	9451.03	9451.03	9451.03	9451.03	9451.03	9451.03	9451.03	9451.03	9451.03	9451.03	9451.03	9451.03	9451.03	9451.03	9451.03	9451.03	9451.03	9451.03	9451.03	9451.03	9451.03	9451.03	9451.03	9451.03	9451.03	9451.03	9451.03	9451.03	9451.03	9451.03	9451.03	9451.03	9451.03	9451.03	9451.03	9451.03	9451.03	9451.03	9451.03	9451.03	9451.03	9451.03	9451.03
SPINK1	QTSILIQK	8736.63	8736.63	8736.63	8736.63	8736.63	8736.63	8736.63	8736.63	8736.63	8736.63	8736.63	8736.63	8736.63	8736.63	8736.63	8736.63	8736.63	8736.63	8736.63	8736.63	8736.63	8736.63	8736.63	8736.63	8736.63	8736.63	8736.63	8736.63	8736.63	8736.63	8736.63	8736.63	8736.63	8736.63	8736.63	8736.63	8736.63	8736.63	8736.63	8736.63	8736.63	8736.63	8736.63	8736.63	8736.63	8736.63	8736.63	8736.63
SPRC	LEAGDHPVELLAR	10290.2	10290.2	10290.2	10290.2	10290.2	10290.2	10290.2	10290.2	10290.2	10290.2	10290.2	10290.2	10290.2	10290.2	10290.2	10290.2	10290.2	10290.2	10290.2	10290.2	10290.2	10290.2	10290.2	10290.2	10290.2	10290.2	10290.2	10290.2	10290.2	10290.2	10290.2	10290.2	10290.2	10290.2	10290.2	10290.2	10290.2	10290.2	10290.2	10290.2	10290.2	10290.2	10290.2	10290.2	10290.2	10290.2	10290.2	10290.2
TFF3	VDCGYPHVTPK	9676.8	9676.8	9676.8	9676.8	9676.8	9676.8	9676.8	9676.8	9676.8	9676.8	9676.8	9676.8	9676.8	9676.8	9676.8	9676.8	9676.8	9676.8	9676.8	9676.8	9676.8	9676.8	9676.8	9676.8	9676.8	9676.8	9676.8	9676.8	9676.8	9676.8	9676.8	9676.8	9676.8	9676.8	9676.8	9676.8	9676.8	9676.8	9676.8	9676.8	9676.8	9676.8	9676.8	9676.8	9676.8	9676.8	9676.8	9676.8
TGFB1	GGEIEGFR	9536.66	9536.66	9536.66	9536.66	9536.66	9536.66	9536.66	9536.66	9536.66	9536.66	9536.66	9536.66	9536.66	9536.66	9536.66	9536.66	9536.66	9536.66	9536.66	9536.66	9536.66	9536.66	9536.66	9536.66	9536.66	9536.66	9536.66	9536.66	9536.66	9536.66	9536.66	9536.66	9536.66	9536.66	9536.66	9536.66	9536.66	9536.66	9536.66	9536.66	9536.66	9536.66	9536.66	9536.66	9536.66	9536.66	9536.66	9536.66
VEGFA	FMDVYQR	9242.73	9242.73	9242.73	9242.73	9242.73	9242.73	9242.73	9242.73	9242.73	9242.73	9242.73	9242.73	9242.73	9242.73	9242.73	9242.73	9242.73	9242.73	9242.73	9242.73	9242.73	9242.73	9242.73	9242.73	9242.73	9242.73	9242.73	9242.73	9242.73	9242.73	9242.73	9242.73	9242.73	9242.73	9242.73	9242.73	9242.73	9242.73	9242.73	9242.73	9242.73	9242.73	9242.73	9242.73	9242.73	9242.73	9242.73	9242.73
[truncated: 290 more columns]

## Sheet: Table S7
		Sample ID
Protein	Peptide Sequence	2	8	9	13	14	16	56	57	66	74	82	89	90	91	105	141	152	159	167	304	361	362	500	620	728	745	991	203	207	209	214	217	223	225	234	237	241	243	246	247	249	253	254	256	258	259	260	261
ANXA2	GLGTDEDSLIEIICSR	25017	9186.97	7583.61	11215.6	7176.44	8093.17	8926.77	20633.4	7941.38	9670.03	7037.91	13151.4	9182.15	10409.7	6106.73	7236.68	8965.32	8305.18	6435.6	8650.91	9650.76	14453.6	9583.3	15186	15363.1	9193	9442.36	7906.45	8496.72	7618.54	7798.03	9572.46	11132.5	7329.43	7123.44	8007.64	6505.46	11445.7	10997.5	5203.26	7178.85	6705.43	11964.9	7311.36	9025.55	7659.5	10922.8	9190.59
CAMKK2	SLSAPGNLLTK	361.58	203.232	158.227	174.062	448.254	264.071	594.934	527.428	474.09	258.237	324.909	434.086	345.745	287.406	453.255	174.896	229.067	299.074	450.754	209.899	207.399	193.231	433.253	89.0544	334.077	392.416	951.634	237.401	148.227	174.896	105.723	122.391	264.071	81.5537	91.5547	187.397	199.898	254.903	134.059	150.727	257.403	125.724	252.403	173.229	174.062	213.233	145.726	512.427
CCND1	AYPDANLLNDR	86.8206	32.4519	20.0954	69.5215	41.1015	44.8084	92.9989	42.3371	58.4006	38.6302	65.8145	38.6302	47.2797	48.5154	36.1589	33.6876	67.0502	94.2345	47.2797	62.1076	53.458	27.5093	37.3945	62.1076	75.6997	47.2797	282.054	43.5728	37.3945	42.3371	27.5093	34.9232	49.7511	17.6241	20.0954	26.2737	29.9806	52.2224	28.745	28.745	21.3311	37.3945	34.9232	31.2163	27.5093	29.9806	23.8024	29.9806
EGFR	LTQLGTFEDHFLSLQR	594.277	191.151	182.646	450.83	321.557	327.227	354.442	368.05	383.359	624.894	373.153	356.71	400.368	518.301	268.828	451.964	273.93		300.579		150.328	343.67		258.055	590.308	362.38	554.588	586.339	413.409	386.193	387.327	422.48	508.095	293.775	333.464	276.765	357.277	337.433	357.844	174.708	302.28	203.057	402.069	280.167	294.909	444.593	381.658	342.536
ERG_pan	VIVPADPTLWSTDHVR	67.6471	173.752	71.0334	49.5867	36.0414	90.2226	36.0414	46.2003	165.851	98.124	41.6852	54.1018	99.2528	45.0716	206.487	137.631	37.1701	30.3975	134.245	98.124	121.828	103.768		32.655	34.9126	29.2687	23.6248	218.903	172.623	129.73	133.116	200.843	40.5565	48.4579	37.1701	136.502	116.184	66.5183	94.7377	28.1399	36.0414	33.7838	92.4802	107.154	136.502	225.676	33.7838	133.116
FOLH1	TYSVSFDSLFSAVK	3773.65	435.005	433.052	818.768	952.548	1649.77	3116.46	1222.06	4493.33	1405.64	1804.05	555.114	1535.52	852.945	2139.97	1867.53	3074.48	1300.18	1690.78	131.314	1642.93	253.377	1295.3	291.46	1935.88	4321.46	1909.51	2512.99	1356.82	802.168	1032.62	1691.76	486.759	971.102	1315.8	1072.66	2042.32	10369.9	1922.21	1050.2	1746.44	3140.88	731.86	589.291	2105.79	2464.16	1634.14	2726.84
MMP9	LGLGADVAQVTGALR	351.109	151.629	63.3347	60.0645	176.7	164.71	106.937	184.331	253.004	193.051	317.318	34.9932	293.336	110.207	163.62	209.402	99.3065	29.5429	51.3441	666.136	540.779	319.498	200.682	74.2352	220.303	210.492	64.4247	317.318	203.952	151.629	222.483	160.35	164.71	41.5335	56.7943	344.569	54.6142	188.691	102.577	32.8131	90.5861	114.567	142.909	331.488	56.7943	91.6761	105.847	166.89
MUC1	DISEMFLQIYK	191.279		167.711	15.8296	34.8148	51.836		28.2682	44.6347	78.6771	94.389		273.766	307.809	81.2957	126.467	40.7067		42.0161	49.872	83.2597	95.0436	87.1877	26.9588	51.1813	33.5055	25.6495	88.497	81.9504	40.0521	87.8424	672.455	205.027	13.8656	50.5267	154.618	603.061	40.7067	21.7216	21.7216	24.9949	49.2173	111.41		46.5987	18.4482	146.107	85.2237
NCOA2	LLQDSSSPVDLAK	122.947	73.6721	86.253	63.188	67.3816	73.6721	125.044	100.931	88.3498		95.6886	85.2046	86.253	72.6237	96.7371	79.9625	74.7205	78.9141	83.1078	61.0912	66.3332	70.5269	76.8173	38.0262	91.495	72.6237	169.077	114.56	78.9141	71.5753	73.6721	79.9625	92.5434	50.6071	60.0428	66.3332	74.7205	75.7689	58.9944	51.6555	70.5269	62.1396	67.3816	57.946	63.188	82.0594	63.188	68.4301
PSA	LSEPAETDAVK	131650	57946.1	84077.9	53249.5	248972	105047	92649.3	78770.1	81040.5	42984.4	54923.7	207683	66196.4	84661.9	118182	65341.8	115762	100557	35052.4	59212.7	61999.4	58375.3	123733	10048.1	129175	200931	49186.7	57500.8	97538.4	116896	50775.5	78001.5	100657	53942.7	29082.5	66535.8	94558.1	102998	75463.2	56932.9	90264.7	80625.7	179253	81011.7	65060.1	89516	84371.8	215886
SMAD4	YCQYAFDLK	143.678	124.462	96.1422	138.621	187.169	127.496	132.553	140.644	121.427	124.462	134.576	169.975	132.553	134.576	277.184	171.998	66.8115	131.541	140.644	48.6062	76.9255	217.511	80.9712	65.8001	231.67	186.157	165.929	94.1194	161.884	116.37	110.302	95.1308	148.735	38.4922	68.8343	122.439	99.1764	121.427	110.302	79.9598	93.108	102.211	156.827	145.701	117.382	130.53	63.7773	121.427
SPINK1	QTSILIQK	72.0484		29.3273	37.174	4519.4	25.8399	7185.54	5616.19	16.2494	407.714	555.93	18.865	40.6615	17.9931		16.2494	14.5057	17.9931	17.9931	17.9931	152.259	16.2494	64.2016		7974.57	1705.04	615.216	14.5057	18.865	16.2494		16.2494	4982.35	17.1213	20.6087	46.7645			31.071	18.865	117.385	17.9931	15.3776	17.1213		17.1213	8461.07	18.865
SPRC	LEAGDHPVELLAR	329.527	277.521	242.113	492.183	420.26	435.751	410.302	532.017	697.993	582.917	316.249	203.385	413.621	358.296	437.964	445.71	553.041	297.438	591.769	298.545	305.184	357.19	234.367	1115.15	678.076	504.355	301.864	901.59	308.503	229.941	248.752	610.579	405.876	104.906	329.527	222.196	404.769	566.319	173.51	194.533	123.717	336.166	252.071	212.237	248.752	247.645	212.237	475.586
TFF3	VDCGYPHVTPK	12087	259.652	988.559	971.467	46768.9	949.349	5833.53	1095.13	742.239	4185.69	8943.19	2422.24	688.953	7458.23	1728.52	1771.76	1174.56	3284.87	231.501	110.854	302.884	488.881	6637.84	180.226	23551.5	24093.4	13739.9	164.14	428.557	471.789	283.781	277.749	1078.04	282.776	998.613	254.625	851.826	4856.29	861.88	5114.67	1582.74	4533.56	1978.87	636.673	666.834	1057.93	1912.51	32441.1
TGFB1	GGEIEGFR	81.5293	68.9475	80.5615	95.0789	99.9181	94.1111	110.564	60.237	193.798	137.663	71.851	29.2665	87.3363	110.564	75.7223	153.149	65.0762	93.1433	117.339	74.7545	89.2719	97.9824	62.1727	174.441	68.9475	67.0118	82.4971	188.958	82.4971	111.532	66.044	133.792	93.1433	38.9448	67.0118	69.9153	108.629	72.8188	63.1405	20.556	41.8482	52.4944	57.3335	72.8188	47.6552	87.3363	87.3363	54.43
VEGFA	FMDVYQR	121.893	41.4767	29.0312	92.2158	207.097	62.5382	74.0263	86.4718	45.3061	14.6711	114.235	45.3061	65.4102	217.628	53.9221	43.3914	44.3487	50.0928	18.5005	30.9459	59.6662	27.1166	41.4767	60.6235	119.021	36.69	54.8795	69.2396	98.9172	70.197	23.2872	45.3061	82.6424	15.6285	36.69	24.2445	70.197	113.277	28.0739	29.9886	145.827	58.7089	53.9221	32.8606	35.7326	125.723	64.4529	88.3865
[truncated: 290 more columns]

## Sheet: Table S8
	Sample ID
Protein	2	8	9	13	14	16	56	57	66	74	82	89	90	91	105	141	152	159	167	304	312	361	362	500	541	620	703	728	745	991	203T	207T	209T	214T	217T	223T	225T	234T	237T	241T	243T	246T	247T	249T	253T	254T	256T	258T	259T
AKT1	0.0854	0.0383	0.0341	0.0612	0.0498	0.0494	0.0515	0.0428	0.0442	0.0541	0.064	0.0341	0.0466	0.064	0.0631	0.0575	0.0538	0.0393	0.0555	0.0333	0.0419	0.0458	0.0414	0.0244	0.0443	0.0441	0.0277	0.0668	0.0469	0.0429	0.1014	0.0799	0.0694	0.0581	0.0511	0.057	0.0303	0.0364	0.0399	0.0646	0.0739	0.0446	0.0379	0.0473	0.0286	0.0572	0.0533	0.0443	0.0589
AMACR	0.8105	0.0544	0.2797	0.1835	0.2172	0.2348	0.3311	0.0719	0.3885	0.2761	0.315	0.3718	0.1659	0.3021	0.3375	0.1626	0.2149	0.0703	0.2101	0.0385	0.0788	0.2306	0.197	0.3001	0.1378	0.086	0.0847	0.0535	0.6677	0.3549	0.1047	0.2247	0.1653	0.1782	0.3372	0.9272	0.0639	0.2144	0.6051	0.3436	0.228	0.1209	0.1095	0.1585	0.2865	0.1918	0.2908	0.1307	0.4302
ANDR	0.1386	0.0696	0.0859	0.0734	0.1031	0.1185	0.1699	0.1025	0.1091	0.0828	0.087	0.1111	0.0933	0.1022	0.2335	0.1413	0.09	0.0913	0.111	0.1195	0.1529	0.0731	0.0987	0.0494	0.0788	0.0501	0.0423	0.1218	0.1098	0.1234	0.265	0.1543	0.1816	0.1466	0.0756	0.1447	0.0736	0.0716	0.1136	0.136	0.2952	0.1467	0.0898	0.1329	0.1035	0.1555	0.1249	0.121	0.2089
ANXA2	2.0802	0.7519	0.6289	0.9363	0.5345	0.6779	0.7828	1.7131	0.6646	0.8041	0.5909	1.0939	0.7685	0.8727	0.4593	0.608	0.7535	0.6951	0.5394	0.7215	1.0577	0.7943	1.2023	0.8011	0.8051	1.2622	0.7212	1.2775	0.7702	0.8206	0.6616	0.7106	0.6377	0.6526	0.7999	0.9294	0.6137	0.5966	0.67	0.5453	0.9554	0.9182	0.4372	0.6012	0.5619	0.9985	0.6122	0.7545	0.6411
CAMKK2	0.0467	0.0266	0.0223	0.0237	0.0562	0.0331	0.0746	0.07	0.0606	0.0323	0.0423	0.0538	0.0364	0.0375	0.0591	0.0244	0.0273	0.0403	0.0565	0.0288	0.0766	0.0284	0.023	0.057	0.0241	0.0138	0.0165	0.0431	0.0499	0.1171	0.0318	0.0211	0.0243	0.016	0.018	0.035	0.0131	0.0143	0.0258	0.0273	0.0339	0.0194	0.0214	0.0342	0.0184	0.0336	0.0241	0.0242	0.0289
CCND1	0.0072	0.0045	0.0021	0.007	0.004	0.0042	0.0078	0.0044	0.005	0.0029	0.0056	0.0033	0.0041	0.0046	0.0032	0.003	0.0053	0.0081	0.0042	0.0054	0.0383	0.0048	0.0038	0.0033	0.0036	0.0056	0.002	0.0066	0.012	0.0236	0.0038	0.0033	0.0037	0.0025	0.0031	0.0043	0.0017	0.0019	0.0024	0.0027	0.0045	0.0026	0.0026	0.002	0.0033	0.0031	0.0028	0.0025	0.0027
CRISP3	0.0578	0.1061	0.092	0.0187	0.0202	0.018	0.004	0.0181	0.147	0.1188	0.0148	0.0187	0.0274	0.0116	0.1575	0.5957	0.0171	0.0081	0.1615	0.0387	0.0298	0.0558	0.0653	0.0291	0.019	0.0203	0.0947	0.0111	0.0132	0.012	0.0864	0.08	0.013	0.3387	0.0647	0.0686	0.0308	0.1009	0.2045	0.1532	0.0208	0.1566	0.0065	0.0116	0.0149	0.0296	0.0522	0.609	0.6296
ERG-pan	0.0044	0.0135	0.0045	0.0034	0.0019	0.0065	0.0019	0.0026	0.0175	0.0077	0.0028	0.0038	0.0077	0.0027	0.0173	0.011	0.0021	0.0015	0.0099	0.0059	0.0021	0.0041	0.0082	N.D.	0.0021	0.0016	0.0029	0.0022	0.0015	0.001	0.0183	0.0142	0.0104	0.0107	0.0167	0.0025	0.0032	0.0022	0.011	0.0092	0.0048	0.0073	0.0014	0.0021	0.0019	0.0071	0.0084	0.011	0.0189
FOLH1	0.3921	0.0533	0.0543	0.089	0.1024	0.1918	0.3315	0.1233	0.467	0.1508	0.1865	0.0628	0.1507	0.0933	0.2243	0.2031	0.3212	0.1402	0.1816	0.0203	0.549	0.1747	0.0353	0.1462	0.1301	0.0374	0.0303	0.2052	0.4427	0.2016	0.2643	0.1459	0.0891	0.1127	0.1802	0.0568	0.1064	0.1417	0.1168	0.2161	1.0689	0.2038	0.1145	0.1858	0.3286	0.0819	0.0673	0.2226	0.2593
HPN	0.0484	0.0223	0.0215	0.0138	0.0529	0.0188	0.0365	0.0145	0.0067	0.0078	0.0255	0.035	0.0176	0.0607	0.0372	0.0345	0.0108	0.0169	0.0452	0.0364	0.0343	0.0092	0.0249	0.0171	0.0107	0.0059	0.0191	0.0365	0.0291	0.0505	0.0298	0.0172	0.0168	0.0268	0.0227	0.0156	0.0077	0.013	0.0325	0.0212	0.0255	0.0177	0.0083	0.0121	0.0085	0.0171	0.013	0.0164	0.0353
HSPB1	19.3139	14.4159	12.7542	24.7108	17.8509	16.3802	23.9048	18.2868	12.7422	16.8976	17.3068	26.2532	17.0726	17.4248	16.9869	14.9871	17.3016	18.6139	16.7544	16.7324	27.8998	16.748	16.9161	17.3381	15.2826	25.5784	12.2253	13.5356	22.3868	17.629	37.7484	41.5342	38.4166	33.2181	47.8684	46.0561	32.0218	27.0566	28.6156	36.1715	27.1929	36.0556	31.2007	37.9033	27.0158	49.924	36.2117	50.297	30.7616
KLK2	0.5946	0.2014	0.132	0.2389	0.8388	0.3455	0.4042	0.295	0.3114	0.2834	0.3689	0.3716	0.1797	0.4772	0.4127	0.2192	0.1808	0.1718	0.1342	0.2279	0.4139	0.1854	0.1901	0.26	0.2664	0.0378	0.164	0.5811	0.4004	0.4574	0.5588	0.3487	0.2323	0.275	0.1766	0.2348	0.1601	0.1543	0.2907	0.3723	0.3414	0.3193	0.2587	0.2725	0.2694	0.6519	0.4966	0.2086	0.3905
KLK11	5.4935	0.1852	0.363	0.122	0.1693	0.2087	0.1437	0.6043	0.2066	0.1785	0.2813	0.7957	0.1263	0.2	2.2843	0.8187	0.1118	0.0964	0.1283	0.0963	0.1567	0.1617	0.4951	0.1531	0.3016	0.0596	0.0683	0.4747	0.0622	0.0401	0.4922	0.1901	0.1548	0.8158	0.1674	0.0709	0.4854	0.0782	0.3017	1.0631	0.0743	0.2492	0.1198	0.0799	0.4842	0.5095	0.2415	1.0545	0.1747
MMP2	0.0486	N.D.	0.0196	0.082	0.038	0.0488	0.053	0.0567	0.0548	0.0609	0.042	0.0471	0.0253	0.0483	0.0648	0.0423	0.0691	0.0461	0.0867	0.0439	0.0469	0.0421	0.0515	0.0432	0.0425	0.0787	0.0491	0.0612	0.0354	0.0429	0.0794	0.0365	0.0277	0.0495	0.0617	0.0428	0.0247	0.0503	0.0462	0.0505	0.0531	0.0478	0.0198	0.0309	0.0488	0.0327	0.0414	0.0348	0.0544
MMP9	0.0334	0.0153	0.0078	0.0059	0.0174	0.0155	0.0109	0.0169	0.0243	0.0176	0.0296	0.004	0.0283	0.0114	0.0173	0.0217	0.0098	0.0041	0.0062	N.D.	0.017	0.054	0.0299	0.0191	0.0206	0.0075	0.0027	0.0219	0.017	0.0076	0.0302	0.0198	0.015	0.0215	0.0158	0.0162	0.0049	0.0063	0.0327	0.0061	0.0184	0.0105	0.0041	0.0094	0.0116	0.0142	0.0315	0.0063	0.0095
MYO6	0.116	0.0704	0.0647	0.0596	0.0683	0.0866	0.0523	0.0378	0.2071	0.0624	0.0557	0.1116	0.0845	0.0411	0.1309	0.1216	0.0687	0.1101	0.0973	0.0631	0.04	0.0568	0.1397	0.038	0.0484	0.0264	0.0446	0.1041	0.068	0.0888	0.1527	0.103	0.1129	0.0806	0.1424	0.0959	0.0356	0.0473	0.0843	0.0759	0.1115	0.0721	0.0312	0.0432	0.0419	0.0728	0.068	0.0632	0.1414
NPY	3.1171	0.423	0.0739	0.9256	0.1359	2.5114	0.8321	0.0816	2.3362	0.0859	0.1273	3.2455	2.2434	1.8157	0.7581	0.2834	0.3701	0.1552	0.696	0.0832	0.0744	0.4007	0.1261	0.4617	4.3081	0.2003	0.1989	0.0437	0.0464	0.0502	1.9161	1.3885	0.8868	3.0747	1.3663	0.1252	0.2015	0.0618	0.1363	0.2803	0.1009	0.3251	0.2518	0.1234	0.3416	0.6397	0.3801	1.3498	0.4582
PGFRB	0.0028	0.0016	0.002	0.003	0.0028	0.0024	0.0019	0.003	0.002	0.0022	0.0029	0.0019	0.0019	0.0026	0.0025	0.0022	0.003	0.0021	0.0024	0.002	0.0024	0.0022	0.003	0.0023	0.0023	0.0036	0.0017	0.0039	0.0021	0.0023	0.0022	0.0016	0.0017	0.002	0.0019	0.002	0.0012	0.0015	0.0019	0.0027	0.0034	0.0026	0.0009	0.0018	0.0019	0.0013	0.0022	0.0015	0.0031
PK3CA	0.0169	0.0089	0.0098	0.0121	0.0084	0.0108	0.0086	0.011	0.0119	0.0099	0.0106	0.0067	0.0087	0.0133	0.0121	0.0113	0.0125	0.0092	0.0119	0.0085	0.012	0.0071	0.0136	0.0041	0.0083	0.0111	0.0074	0.0129	0.011	0.0067	0.0454	0.0344	0.0386	0.033	0.0458	0.0376	0.0214	0.0248	0.0185	0.033	0.0428	0.0274	0.0171	0.0237	0.0233	0.0292	0.0246	0.0271	0.0314
PSA	23.7057	9.8614	14.0513	8.5642	44.891	17.0763	15.1932	13.8416	14.2037	7.6475	9.5915	30.3096	10.5914	15.3169	20.372	12.227	19.4158	17.4039	6.6232	10.6454	16.5634	10.8979	10.0587	21.3738	9.5972	1.8373	6.4004	19.4758	31.7976	8.8188	10.3366	17.5562	21.0468	9.1239	14.0333	18.1186	9.695	5.2122	11.9658	17.0188	18.5406	13.5756	10.2342	16.2446	14.5065	32.291	14.5761	11.6997	16.1096
SPRC	0.0343	0.0303	0.0272	0.0487	0.0437	0.0448	0.0431	0.0502	0.0921	0.0577	0.0407	0.0231	0.0448	0.0362	0.0453	0.0453	0.0561	0.033	0.0603	0.0326	0.0666	0.0474	0.0379	0.028	0.0312	0.1009	0.0213	0.0648	0.0505	0.034	0.0865	0.0329	0.0258	0.0275	0.0602	0.0417	0.0145	0.0348	0.0251	0.0416	0.0562	0.0207	0.0226	0.0162	0.0354	0.0278	0.0242	0.0275	0.0274
STAT3	0.0831	0.035	0.0439	0.0763	0.0738	0.0511	0.032	0.0475	0.0909	0.0733	0.0744	0.0435	0.0628	0.1046	0.0534	0.0644	0.0443	0.0418	0.0235	0.0296	0.0739	0.0436	0.052	0.035	0.0474	0.0361	0.0362	0.1333	0.071	0.0774	0.1101	0.101	0.0898	0.0728	0.0899	0.0674	0.0373	0.0517	0.0518	0.0977	0.0728	0.0549	0.0483	0.0385	0.0664	0.0924	0.0602	0.0672	0.1021
SERPINI1	0.2355	0.0288	0.0269	0.0481	0.2734	0.0894	0.0216	0.0413	0.1683	0.1179	0.1024	0.074	0.0355	0.4032	0.0789	0.1403	0.0506	0.0763	0.023	0.0477	0.0232	0.0411	0.0261	0.0378	0.0245	0.1024	0.0165	0.1936	0.3375	0.0613	0.1856	0.0804	0.0643	0.0588	0.1319	0.0658	0.0419	0.0692	0.0878	0.0862	0.1635	0.0655	0.0534	0.0389	0.0631	0.1249	0.0526	0.0353	0.1632
TFF3	1.2155	0.0275	0.1019	0.1008	4.6964	0.0877	0.6042	0.1191	0.081	0.4147	0.8923	0.2519	0.0732	0.7699	0.176	0.1899	0.1239	0.332	0.0261	0.0232	0.2012	0.0319	0.0527	0.6686	0.9297	0.0213	0.023	2.3287	2.4157	1.3876	0.0191	0.0454	0.0497	0.031	0.0304	0.11	0.0309	0.1021	0.0281	0.0875	0.4858	0.0885	0.5115	0.1602	0.4537	0.1996	0.0661	0.0691	0.108
TMPS2	0.1877	0.0826	0.0694	0.0995	0.3103	0.0706	0.0794	0.1689	0.1774	0.0948	0.195	0.1661	0.0781	0.131	0.1041	0.1035	0.0898	0.0854	0.1365	0.0368	0.0841	0.0479	0.0546	0.1094	0.0442	0.006	0.0323	0.3954	0.1513	0.1217	0.1075	0.0726	0.0714	0.0507	0.1018	0.1946	0.0696	0.062	0.0507	0.099	0.1042	0.0403	0.0518	0.0883	0.0921	0.1675	0.1308	0.0968	0.1195
TGFB1	0.0096	0.0087	0.0107	0.0112	0.0112	0.0121	0.0123	0.0077	0.0211	0.0158	0.0093	0.0047	0.0111	0.0126	0.0092	0.016	0.0094	0.0107	0.0132	0.0086	0.0203	0.0099	0.011	0.0077	0.0085	0.0192	0.006	0.0079	0.0085	0.0093	0.0206	0.0096	0.0126	0.0079	0.0149	0.0107	0.0051	0.008	0.0083	0.0123	0.0086	0.0076	0.0032	0.0054	0.0065	0.007	0.0086	0.006	0.0101
VEGFA	0.0148	0.0071	0.0071	0.0127	0.0243	0.0084	0.0107	0.0117	0.0071	0.0056	0.0146	0.0082	0.0085	0.0262	0.0081	0.007	0.006	0.0073	0.0048	0.0071	0.0153	0.009	0.0055	0.007	0.0139	0.0087	0.0047	0.0147	0.0065	0.0086	0.0099	0.013	0.01	0.0051	0.0074	0.0113	0.0043	0.0065	0.0052	0.01	0.0145	0.0056	0.0058	0.0179	0.0088	0.0083	0.0061	0.0064	0.0158
BRAF	0.0105	0.0057	0.0036	0.0114	0.0065	0.003	N.D.	0.0032	0.0055	0.0051	0.0058	N.D.	0.005	0.0089	0.0062	N.D.	0.006	N.D.	0.0039	N.D.	0.0038	0.0045	0.0086	0.0021	0.004	0.0025	0.0031	0.0069	0.0083	0.006	0.0151	0.0094	0.0114	0.0078	0.0094	0.0128	0.0052	0.0055	0.0047	0.0062	0.0135	0.0047	0.0035	0.0032	0.0046	0.0063	0.0048	0.0038	0.0062
EGFR	0.1075	0.04	0.039	0.0849	0.0603	0.0696	0.0691	0.0675	0.0706	0.0833	0.0704	0.073	0.073	0.1001	0.0524	0.0848	0.0569	0.0562	0.055	0.0633	0.073	0.036	0.0688	0.085	0.0759	0.0321	0.0662	0.1051	0.0661	0.0995	0.1056	0.0751	0.0703	0.0705	0.0767	0.0918	0.054	0.061	0.051	0.0652	0.0617	0.0653	0.033	0.0555	0.038	0.0731	0.0516	0.0542	0.0806
FGFR1	0.0075	0.0044	0.0031	0.0048	0.0035	0.0052	0.004	0.0067	0.0044	0.0046	0.0041	0.005	0.0049	0.0031	0.0049	0.0053	0.0044	0.0053	0.0049	N.D.	0.0042	0.0057	0.0051	0.0046	0.0042	0.006	0.0038	0.0089	0.0054	0.0033				0.0054	0.0049							0.0048
MUC1	0.0344	0.0046	0.0271	0.0048	0.0075	0.0098	0.0054	0.0075	0.0098	N.D.	0.019	na	0.0435	0.0493	0.0149	0.0195	0.0086	0.0043	0.0091	0.0103	0.0062	0.0147	0.018	0.0123	0.0168	0.0085	0.0067	0.01	0.008	0.0068	0.0161	0.0151	0.0087	0.016	0.1053	0.0339	0.0047	0.0103	0.0262	0.0947	0.0088	0.0059	0.0059	0.0064	0.0101	0.0196	0.004	0.0097	0.0054
NCOA2	0.0091	0.0038	0.0057	0.0054	0.0049	0.0048	0.0109	0.0073	N.D.	N.D.	0.0039	0.0052	0.0063	0.0051	0.0063	0.0061	0.0039	0.0049	0.0055	0.0046	0.0106	0.0051	0.004	0.0043	0.0041	0.0028	0.0026	0.0071	0.0055	0.0125	0.0087	0.0053	0.0046	0.0048	0.0054	0.0066	0.0026	0.0035	0.0041	0.0049	0.005	0.0034	0.0027	0.0045	0.0037	0.0042	0.0033	0.0038	0.0056
RAF1	0.0071	0.0032	0.0037	0.0071	0.0069	0.0045	0.0055	0.0033	0.0036	0.0064	0.007	0.0025	0.0052	0.0081	0.0079	0.005	0.0059	0.0037	0.0029	0.0019	0.0059	0.0044	0.0032	N.D.	0.0032	0.0024	N.D.	0.0044	0.0049	0.003	0.0128	0.0088	0.0077	0.0066	0.0056	0.006	0.0029	0.0027	0.0039	0.005	0.0059	0.0034	0.0028	0.0036	0.0049	0.0054	0.0057	0.0061	0.0075
SMAD4	0.032	0.0199	0.0161	0.0193	0.0266	0.0183	N.D.	0.0198	0.019	0.0207	0.0226	0.0252	0.0211	0.0235	N.D.	0.0204	0.015	0.0141	0.0124	N.D.	0.0167	N.D.	0.0271	N.D.	N.D.	N.D.	N.D.	0.0311	0.0265	0.0262	0.0144	0.0211	0.0166	0.016	0.0145	0.0198	0.0089	0.0119	0.0172	0.0149	0.0171	0.016	0.013	0.0143	0.0152	0.0206	0.0195	0.0167	0.018
SPINK1	0.0071	N.D.	0.0034	0.0043	0.5	0.0028	0.8142	0.6021	0.0014	0.048	0.0601	0.0022	0.0051	N.D.	N.D.	N.D.	N.D.	N.D.	0.0022	N.D.	N.D.	0.0194	N.D.	0.0079	0.181	N.D.	0.0033	0.8989	0.1869	0.0711	0.0015	0.002	0.0017	0.0012	0.0017	0.5713	0.0018	0.0022	0.0052	0.001	0.0012	0.0034	0.002	0.0133	0.0019	0.0016	0.0018	0.0006	0.0018
TPM2	0.5334	0.0893	0.1491	0.3913	0.579	0.4578	0.107	0.6801	0.2852	0.3716	0.3293	0.4523	0.3521	0.1007	0.1991	0.2089	0.0948	0.1196	0.1293	0.3273	0.2699	0.1067	0.1206	0.46	0.1323	0.5511	0.1598	1.3553	0.2178	0.6307	0.1269		0.0512		0.0408	0.0109	0.0522	0.0345	0.3572	0.0853	0.0555	0.1525	0.0671	0.1419	0.0931	0.1202	0.2287	0.1977	0.1048
EZH2	N.D.	N.D.	N.D.	N.D.	N.D.	0.0032	0.0035	0.0031	0.0055	N.D.	0.0041	0.0027	N.D.	N.D.	0.0045	0.003	0.0029	0.0034	N.D.	N.D.	0.0069	0.0019	0.0025	N.D.	N.D.	N.D.	N.D.	N.D.	0.0042	0.0056																0.002		0.0023
CDN1A	N.D.	N.D.	N.D.	N.D.	N.D.	N.D.	0.0026	N.D.	N.D.	0.0032	N.D.	N.D.	N.D.	N.D.	N.D.	N.D.	N.D.	0.0019	N.D.	N.D.	0.022	N.D.	N.D.	N.D.	N.D.	N.D.	N.D.	N.D.	N.D.	N.D.
DCOR	0.0011	N.D.	N.D.	N.D.	N.D.	N.D.	N.D.	N.D.	N.D.	N.D.	N.D.	N.D.	N.D.	N.D.	0.0008	N.D.	N.D.	N.D.	N.D.	N.D.	N.D.	N.D.	N.D.	N.D.	N.D.	N.D.	N.D.	N.D.	N.D.	N.D.
MUC6	N.D.	N.D.	N.D.	0.0322	N.D.	N.D.	N.D.	N.D.	0.0022	N.D.	N.D.	N.D.	N.D.	N.D.	N.D.	N.D.	N.D.	N.D.	N.D.	N.D.	N.D.	N.D.	N.D.	N.D.	N.D.	N.D.	N.D.	N.D.	N.D.	N.D.			0.0125	0.003		0.0045				0.0203	0.0256				0.039		0.0067	0.0115	0.0055
O51E2	N.D.	N.D.	N.D.	N.D.	0.009	N.D.	N.D.	N.D.	0.007	N.D.	N.D.	N.D.	N.D.	N.D.	N.D.	N.D.	N.D.	N.D.	N.D.	N.D.	N.D.	N.D.	N.D.	N.D.	N.D.	N.D.	N.D.	N.D.	N.D.	N.D.	0.0025	0.0051	0.0036	0.0036	0.0034	0.0021		0.0032	0.0066	0.009	0.0018	0.0023	0.0025	0.0025	0.0075	0.0055	0.0021	0.0025	0.0075
PAFA	0.3163	N.D.	N.D.	N.D.	0.0489	N.D.	N.D.	N.D.	0.0692	N.D.	N.D.	0.07	N.D.	N.D.	N.D.	N.D.	N.D.	N.D.	N.D.	N.D.	N.D.	N.D.	N.D.	N.D.	N.D.	N.D.	N.D.	0.2686	N.D.	N.D.		0.1023	0.031	0.1408	0.0652	0.0239			0.0991							0.1155	0.0565	0.145	0.1575
[truncated: 56 more columns]
